# Supplementary material for: Microbiome networks and change-point analysis reveal key community changes associated with cystic fibrosis pulmonary exacerbations
Source: NPJ Biofilms Microbiomes. 2019 Jan 21;5:4. doi: 10.1038/s41522-018-0077-y (PMC6341074; doi:10.1038/s41522-018-0077-y)
Supplement: Supplementary file 4 — Supplemental Data Tables [file 41522_2018_77_MOESM4_ESM.xlsx]

## Sheet: Clinical_Status_Key
Layeghifard et al. Clinical Catagorization
Legend
Well	Unwell	PE
1	2	3
BETR Clinical Catagorization
Legend
O	B	R	T	B-F	E
1	2	3	4	5	6
BETR categories: (From Zhao et al., 2012)
B	baseline - well or mild increase in pulmonary symptoms; not a doctor defined pulmonary exacerbation; not hospitalized for increase in pulmonary symptoms; not on episodic antibiotics for > 30d; may or may not be on maintenance antibiotics
E	exacerbation - doctor defined pulmonary exacerbation or increased pulmonary symptoms fitting definition of exacerbation; before start of episodic IV or oral antibiotics; not on episodic antibiotics for >30d; may or may not be on maintenance antibiotics
T	treatment - on IV or oral episodic antibiotics for treatment of doctor defined exacerbation or increased pulmonary symptoms fitting definition of exacerbation
R	recovering - off episodic antibiotics <30d; may or may not be on maintenance antibiotics; may or may not be back to baseline clinical state"
U	unknown - patient wasn't seen in clinic but did provide sample
O	other - patient is on antibiotic therapy for something other than a pulmonary exacerbation
B-F	Baseline, but drop in lung function - Clinic notes indicate drop in lung function, but no antibiotic Rx was given that day to treat - or clinic notes indicate drop in lung function due to other issues (i.e. non-compliance to medication)

## Sheet: Clinical_Status_1
patient.1	patient.2	patient.3	patient.4	patient.5	patient.6	patient.7	patient.8	patient.9	patient.10	patient.11	patient.12	patient.13	patient.14	patient.15	patient.16	patient.17	patient.18
1	1	2	1	1	2	2	3	3	1	1	1	3	1	1	3	3	2
1	1	2	3	1	1	2	3	2	1	1	1	1	2	2	3	3	2
2	2	1	1	1	1	3	3	2	1	1	2	1	2	2	1	2	1
2	2	2	2	2	2	3	1	2	1	1	2	1	2	1	1	2	1
2	2	2	1	2	2	2	2	2	1	3	1	2	2	1	1	2	1
2	1	2	1	2	2	2	2	2	2	2	1	1	2	1	1	2	2
2	1	1	1	2	1	2	2	2	2	1	2	1	2	2	1	2	2
2	1	1	1	2	1	2	2	2	1	2	1	1	2	1	1	2	2
1	1	2	2	2	1	2	2	2	NA	2	NA	NA	NA	2	3	2	2
1	2	1	1	2	1	2	2	2	NA	2	NA	NA	NA	2	2	2	1
2	2	2	NA	1	NA	NA	2	2	NA	1	NA	NA	NA	1	1	2	2
NA	2	2	NA	NA	NA	NA	NA	2	NA	NA	NA	NA	NA	NA	1	2	1
NA	2	NA	NA	NA	NA	NA	NA	2	NA	NA	NA	NA	NA	NA	NA	2	NA
NA	2	NA	NA	NA	NA	NA	NA	2	NA	NA	NA	NA	NA	NA	NA	2	NA
NA	2	NA	NA	NA	NA	NA	NA	2	NA	NA	NA	NA	NA	NA	NA	2	NA
NA	2	NA	NA	NA	NA	NA	NA	2	NA	NA	NA	NA	NA	NA	NA	2	NA
NA	2	NA	NA	NA	NA	NA	NA	1	NA	NA	NA	NA	NA	NA	NA	2	NA
NA	2	NA	NA	NA	NA	NA	NA	1	NA	NA	NA	NA	NA	NA	NA	2	NA
NA	2	NA	NA	NA	NA	NA	NA	3	NA	NA	NA	NA	NA	NA	NA	NA	NA
NA	3	NA	NA	NA	NA	NA	NA	2	NA	NA	NA	NA	NA	NA	NA	NA	NA
NA	2	NA	NA	NA	NA	NA	NA	2	NA	NA	NA	NA	NA	NA	NA	NA	NA
NA	2	NA	NA	NA	NA	NA	NA	2	NA	NA	NA	NA	NA	NA	NA	NA	NA
NA	2	NA	NA	NA	NA	NA	NA	2	NA	NA	NA	NA	NA	NA	NA	NA	NA
NA	2	NA	NA	NA	NA	NA	NA	2	NA	NA	NA	NA	NA	NA	NA	NA	NA
NA	2	NA	NA	NA	NA	NA	NA	2	NA	NA	NA	NA	NA	NA	NA	NA	NA
NA	2	NA	NA	NA	NA	NA	NA	2	NA	NA	NA	NA	NA	NA	NA	NA	NA
NA	2	NA	NA	NA	NA	NA	NA	2	NA	NA	NA	NA	NA	NA	NA	NA	NA
NA	2	NA	NA	NA	NA	NA	NA	2	NA	NA	NA	NA	NA	NA	NA	NA	NA
NA	2	NA	NA	NA	NA	NA	NA	2	NA	NA	NA	NA	NA	NA	NA	NA	NA
NA	2	NA	NA	NA	NA	NA	NA	2	NA	NA	NA	NA	NA	NA	NA	NA	NA
NA	2	NA	NA	NA	NA	NA	NA	2	NA	NA	NA	NA	NA	NA	NA	NA	NA
NA	2	NA	NA	NA	NA	NA	NA	2	NA	NA	NA	NA	NA	NA	NA	NA	NA
NA	2	NA	NA	NA	NA	NA	NA	2	NA	NA	NA	NA	NA	NA	NA	NA	NA
NA	2	NA	NA	NA	NA	NA	NA	2	NA	NA	NA	NA	NA	NA	NA	NA	NA
NA	NA	NA	NA	NA	NA	NA	NA	2	NA	NA	NA	NA	NA	NA	NA	NA	NA
NA	NA	NA	NA	NA	NA	NA	NA	2	NA	NA	NA	NA	NA	NA	NA	NA	NA
NA	NA	NA	NA	NA	NA	NA	NA	2	NA	NA	NA	NA	NA	NA	NA	NA	NA
NA	NA	NA	NA	NA	NA	NA	NA	2	NA	NA	NA	NA	NA	NA	NA	NA	NA
NA	NA	NA	NA	NA	NA	NA	NA	2	NA	NA	NA	NA	NA	NA	NA	NA	NA
NA	NA	NA	NA	NA	NA	NA	NA	2	NA	NA	NA	NA	NA	NA	NA	NA	NA
NA	NA	NA	NA	NA	NA	NA	NA	2	NA	NA	NA	NA	NA	NA	NA	NA	NA
NA	NA	NA	NA	NA	NA	NA	NA	2	NA	NA	NA	NA	NA	NA	NA	NA	NA
NA	NA	NA	NA	NA	NA	NA	NA	2	NA	NA	NA	NA	NA	NA	NA	NA	NA
NA	NA	NA	NA	NA	NA	NA	NA	2	NA	NA	NA	NA	NA	NA	NA	NA	NA
NA	NA	NA	NA	NA	NA	NA	NA	2	NA	NA	NA	NA	NA	NA	NA	NA	NA
NA	NA	NA	NA	NA	NA	NA	NA	2	NA	NA	NA	NA	NA	NA	NA	NA	NA
NA	NA	NA	NA	NA	NA	NA	NA	2	NA	NA	NA	NA	NA	NA	NA	NA	NA
NA	NA	NA	NA	NA	NA	NA	NA	2	NA	NA	NA	NA	NA	NA	NA	NA	NA
NA	NA	NA	NA	NA	NA	NA	NA	2	NA	NA	NA	NA	NA	NA	NA	NA	NA
NA	NA	NA	NA	NA	NA	NA	NA	2	NA	NA	NA	NA	NA	NA	NA	NA	NA
NA	NA	NA	NA	NA	NA	NA	NA	2	NA	NA	NA	NA	NA	NA	NA	NA	NA
NA	NA	NA	NA	NA	NA	NA	NA	2	NA	NA	NA	NA	NA	NA	NA	NA	NA
NA	NA	NA	NA	NA	NA	NA	NA	2	NA	NA	NA	NA	NA	NA	NA	NA	NA
NA	NA	NA	NA	NA	NA	NA	NA	2	NA	NA	NA	NA	NA	NA	NA	NA	NA
NA	NA	NA	NA	NA	NA	NA	NA	2	NA	NA	NA	NA	NA	NA	NA	NA	NA
NA	NA	NA	NA	NA	NA	NA	NA	1	NA	NA	NA	NA	NA	NA	NA	NA	NA
NA	NA	NA	NA	NA	NA	NA	NA	2	NA	NA	NA	NA	NA	NA	NA	NA	NA
NA	NA	NA	NA	NA	NA	NA	NA	1	NA	NA	NA	NA	NA	NA	NA	NA	NA
NA	NA	NA	NA	NA	NA	NA	NA	1	NA	NA	NA	NA	NA	NA	NA	NA	NA
NA	NA	NA	NA	NA	NA	NA	NA	2	NA	NA	NA	NA	NA	NA	NA	NA	NA

## Sheet: Clinical_Status_BETR
patient.1	patient.2	patient.3	patient.4	patient.5	patient.6	patient.7	patient.8	patient.9	patient.10	patient.11	patient.12	patient.13	patient.14	patient.15	patient.16	patient.17	patient.18
2	2	4	3	3	4	1	3	4	2	2	3	3	1	2	3	4	6
2	2	4	6	2	2	1	3	4	2	2	3	2	3	4	3	4	6
6	6	3	1	2	2	4	3	4	2	2	2	2	3	4	2	6	3
6	6	1	4	1	4	4	2	1	2	2	2	2	3	4	2	6	3
6	4	4	2	1	4	6	4	1	2	3	2	5	3	2	2	3	3
6	2	4	3	1	4	6	2	1	1	5	2	2	3	2	2	6	4
4	2	3	3	1	2	4	4	1	2	5	2	2	3	4	2	3	4
4	1	2	2	1	2	4	3	1	2	2	2	2	3	2	2	4	4
2	2	6	5	6	2	4	3	1	NA	2	NA	NA	NA	1	6	4	4
2	6	2	2	1	3	4	3	1	NA	2	NA	NA	NA	4	5	4	3
6	4	6	NA	2	NA	NA	3	1	NA	2	NA	NA	NA	2	2	4	6
NA	4	4	NA	NA	NA	NA	NA	1	NA	NA	NA	NA	NA	NA	2	4	2
NA	4	NA	NA	NA	NA	NA	NA	1	NA	NA	NA	NA	NA	NA	NA	4	NA
NA	4	NA	NA	NA	NA	NA	NA	1	NA	NA	NA	NA	NA	NA	NA	4	NA
NA	4	NA	NA	NA	NA	NA	NA	1	NA	NA	NA	NA	NA	NA	NA	2	NA
NA	4	NA	NA	NA	NA	NA	NA	1	NA	NA	NA	NA	NA	NA	NA	5	NA
NA	4	NA	NA	NA	NA	NA	NA	1	NA	NA	NA	NA	NA	NA	NA	2	NA
NA	4	NA	NA	NA	NA	NA	NA	1	NA	NA	NA	NA	NA	NA	NA	6	NA
NA	4	NA	NA	NA	NA	NA	NA	1	NA	NA	NA	NA	NA	NA	NA	NA	NA
NA	6	NA	NA	NA	NA	NA	NA	1	NA	NA	NA	NA	NA	NA	NA	NA	NA
NA	4	NA	NA	NA	NA	NA	NA	1	NA	NA	NA	NA	NA	NA	NA	NA	NA
NA	3	NA	NA	NA	NA	NA	NA	1	NA	NA	NA	NA	NA	NA	NA	NA	NA
NA	6	NA	NA	NA	NA	NA	NA	1	NA	NA	NA	NA	NA	NA	NA	NA	NA
NA	5	NA	NA	NA	NA	NA	NA	1	NA	NA	NA	NA	NA	NA	NA	NA	NA
NA	4	NA	NA	NA	NA	NA	NA	1	NA	NA	NA	NA	NA	NA	NA	NA	NA
NA	4	NA	NA	NA	NA	NA	NA	1	NA	NA	NA	NA	NA	NA	NA	NA	NA
NA	4	NA	NA	NA	NA	NA	NA	1	NA	NA	NA	NA	NA	NA	NA	NA	NA
NA	6	NA	NA	NA	NA	NA	NA	1	NA	NA	NA	NA	NA	NA	NA	NA	NA
NA	4	NA	NA	NA	NA	NA	NA	1	NA	NA	NA	NA	NA	NA	NA	NA	NA
NA	4	NA	NA	NA	NA	NA	NA	1	NA	NA	NA	NA	NA	NA	NA	NA	NA
NA	4	NA	NA	NA	NA	NA	NA	1	NA	NA	NA	NA	NA	NA	NA	NA	NA
NA	4	NA	NA	NA	NA	NA	NA	1	NA	NA	NA	NA	NA	NA	NA	NA	NA
NA	4	NA	NA	NA	NA	NA	NA	1	NA	NA	NA	NA	NA	NA	NA	NA	NA
NA	4	NA	NA	NA	NA	NA	NA	1	NA	NA	NA	NA	NA	NA	NA	NA	NA
NA	NA	NA	NA	NA	NA	NA	NA	1	NA	NA	NA	NA	NA	NA	NA	NA	NA
NA	NA	NA	NA	NA	NA	NA	NA	1	NA	NA	NA	NA	NA	NA	NA	NA	NA
NA	NA	NA	NA	NA	NA	NA	NA	1	NA	NA	NA	NA	NA	NA	NA	NA	NA
NA	NA	NA	NA	NA	NA	NA	NA	1	NA	NA	NA	NA	NA	NA	NA	NA	NA
NA	NA	NA	NA	NA	NA	NA	NA	4	NA	NA	NA	NA	NA	NA	NA	NA	NA
NA	NA	NA	NA	NA	NA	NA	NA	4	NA	NA	NA	NA	NA	NA	NA	NA	NA
NA	NA	NA	NA	NA	NA	NA	NA	4	NA	NA	NA	NA	NA	NA	NA	NA	NA
NA	NA	NA	NA	NA	NA	NA	NA	4	NA	NA	NA	NA	NA	NA	NA	NA	NA
NA	NA	NA	NA	NA	NA	NA	NA	4	NA	NA	NA	NA	NA	NA	NA	NA	NA
NA	NA	NA	NA	NA	NA	NA	NA	4	NA	NA	NA	NA	NA	NA	NA	NA	NA
NA	NA	NA	NA	NA	NA	NA	NA	4	NA	NA	NA	NA	NA	NA	NA	NA	NA
NA	NA	NA	NA	NA	NA	NA	NA	4	NA	NA	NA	NA	NA	NA	NA	NA	NA
NA	NA	NA	NA	NA	NA	NA	NA	4	NA	NA	NA	NA	NA	NA	NA	NA	NA
NA	NA	NA	NA	NA	NA	NA	NA	4	NA	NA	NA	NA	NA	NA	NA	NA	NA
NA	NA	NA	NA	NA	NA	NA	NA	4	NA	NA	NA	NA	NA	NA	NA	NA	NA
NA	NA	NA	NA	NA	NA	NA	NA	4	NA	NA	NA	NA	NA	NA	NA	NA	NA
NA	NA	NA	NA	NA	NA	NA	NA	4	NA	NA	NA	NA	NA	NA	NA	NA	NA
NA	NA	NA	NA	NA	NA	NA	NA	4	NA	NA	NA	NA	NA	NA	NA	NA	NA
NA	NA	NA	NA	NA	NA	NA	NA	4	NA	NA	NA	NA	NA	NA	NA	NA	NA
NA	NA	NA	NA	NA	NA	NA	NA	4	NA	NA	NA	NA	NA	NA	NA	NA	NA
NA	NA	NA	NA	NA	NA	NA	NA	4	NA	NA	NA	NA	NA	NA	NA	NA	NA
NA	NA	NA	NA	NA	NA	NA	NA	4	NA	NA	NA	NA	NA	NA	NA	NA	NA
NA	NA	NA	NA	NA	NA	NA	NA	4	NA	NA	NA	NA	NA	NA	NA	NA	NA
NA	NA	NA	NA	NA	NA	NA	NA	4	NA	NA	NA	NA	NA	NA	NA	NA	NA
NA	NA	NA	NA	NA	NA	NA	NA	4	NA	NA	NA	NA	NA	NA	NA	NA	NA
NA	NA	NA	NA	NA	NA	NA	NA	4	NA	NA	NA	NA	NA	NA	NA	NA	NA
NA	NA	NA	NA	NA	NA	NA	NA	4	NA	NA	NA	NA	NA	NA	NA	NA	NA
NA	NA	NA	NA	NA	NA	NA	NA	4	NA	NA	NA	NA	NA	NA	NA	NA	NA

## Sheet: clinical_states
patient.1	patient.2	patient.3	patient.4	patient.5	patient.6	patient.7	patient.8	patient.9	patient.10	patient.11	patient.12	patient.13	patient.14	patient.15	patient.16	patient.17	patient.18
2	2	4	3	3	4	1	3	4	2	2	3	3	1	2	3	4	6
2	2	4	6	2	2	1	3	4	2	2	3	2	3	4	3	4	6
6	6	3	1	2	2	4	3	4	2	2	2	2	3	4	2	6	3
6	6	1	4	1	4	4	2	1	2	2	2	2	3	4	2	6	3
6	4	4	2	1	4	6	4	1	2	3	2	5	3	2	2	3	3
6	2	4	3	1	4	6	2	1	1	5	2	2	3	2	2	6	4
4	2	3	3	1	2	4	4	1	2	5	2	2	3	4	2	3	4
4	1	2	2	1	2	4	3	1	2	2	2	2	3	2	2	4	4
2	2	6	5	6	2	4	3	1	NA	2	NA	NA	NA	1	6	4	4
2	6	2	2	1	3	4	3	1	NA	2	NA	NA	NA	4	5	4	3
6	4	6	NA	2	NA	NA	3	1	NA	2	NA	NA	NA	2	2	4	6
NA	4	4	NA	NA	NA	NA	NA	1	NA	NA	NA	NA	NA	NA	2	4	2
NA	4	NA	NA	NA	NA	NA	NA	1	NA	NA	NA	NA	NA	NA	NA	4	NA
NA	4	NA	NA	NA	NA	NA	NA	1	NA	NA	NA	NA	NA	NA	NA	4	NA
NA	4	NA	NA	NA	NA	NA	NA	1	NA	NA	NA	NA	NA	NA	NA	2	NA
NA	4	NA	NA	NA	NA	NA	NA	1	NA	NA	NA	NA	NA	NA	NA	5	NA
NA	4	NA	NA	NA	NA	NA	NA	1	NA	NA	NA	NA	NA	NA	NA	2	NA
NA	4	NA	NA	NA	NA	NA	NA	1	NA	NA	NA	NA	NA	NA	NA	6	NA
NA	4	NA	NA	NA	NA	NA	NA	1	NA	NA	NA	NA	NA	NA	NA	NA	NA
NA	6	NA	NA	NA	NA	NA	NA	1	NA	NA	NA	NA	NA	NA	NA	NA	NA
NA	4	NA	NA	NA	NA	NA	NA	1	NA	NA	NA	NA	NA	NA	NA	NA	NA
NA	3	NA	NA	NA	NA	NA	NA	1	NA	NA	NA	NA	NA	NA	NA	NA	NA
NA	6	NA	NA	NA	NA	NA	NA	1	NA	NA	NA	NA	NA	NA	NA	NA	NA
NA	5	NA	NA	NA	NA	NA	NA	1	NA	NA	NA	NA	NA	NA	NA	NA	NA
NA	4	NA	NA	NA	NA	NA	NA	1	NA	NA	NA	NA	NA	NA	NA	NA	NA
NA	4	NA	NA	NA	NA	NA	NA	1	NA	NA	NA	NA	NA	NA	NA	NA	NA
NA	4	NA	NA	NA	NA	NA	NA	1	NA	NA	NA	NA	NA	NA	NA	NA	NA
NA	6	NA	NA	NA	NA	NA	NA	1	NA	NA	NA	NA	NA	NA	NA	NA	NA
NA	4	NA	NA	NA	NA	NA	NA	1	NA	NA	NA	NA	NA	NA	NA	NA	NA
NA	4	NA	NA	NA	NA	NA	NA	1	NA	NA	NA	NA	NA	NA	NA	NA	NA
NA	4	NA	NA	NA	NA	NA	NA	1	NA	NA	NA	NA	NA	NA	NA	NA	NA
NA	4	NA	NA	NA	NA	NA	NA	1	NA	NA	NA	NA	NA	NA	NA	NA	NA
NA	4	NA	NA	NA	NA	NA	NA	1	NA	NA	NA	NA	NA	NA	NA	NA	NA
NA	4	NA	NA	NA	NA	NA	NA	1	NA	NA	NA	NA	NA	NA	NA	NA	NA
NA	NA	NA	NA	NA	NA	NA	NA	1	NA	NA	NA	NA	NA	NA	NA	NA	NA
NA	NA	NA	NA	NA	NA	NA	NA	1	NA	NA	NA	NA	NA	NA	NA	NA	NA
NA	NA	NA	NA	NA	NA	NA	NA	1	NA	NA	NA	NA	NA	NA	NA	NA	NA
NA	NA	NA	NA	NA	NA	NA	NA	1	NA	NA	NA	NA	NA	NA	NA	NA	NA
NA	NA	NA	NA	NA	NA	NA	NA	4	NA	NA	NA	NA	NA	NA	NA	NA	NA
NA	NA	NA	NA	NA	NA	NA	NA	4	NA	NA	NA	NA	NA	NA	NA	NA	NA
NA	NA	NA	NA	NA	NA	NA	NA	4	NA	NA	NA	NA	NA	NA	NA	NA	NA
NA	NA	NA	NA	NA	NA	NA	NA	4	NA	NA	NA	NA	NA	NA	NA	NA	NA
NA	NA	NA	NA	NA	NA	NA	NA	4	NA	NA	NA	NA	NA	NA	NA	NA	NA
NA	NA	NA	NA	NA	NA	NA	NA	4	NA	NA	NA	NA	NA	NA	NA	NA	NA
NA	NA	NA	NA	NA	NA	NA	NA	4	NA	NA	NA	NA	NA	NA	NA	NA	NA
NA	NA	NA	NA	NA	NA	NA	NA	4	NA	NA	NA	NA	NA	NA	NA	NA	NA
NA	NA	NA	NA	NA	NA	NA	NA	4	NA	NA	NA	NA	NA	NA	NA	NA	NA
NA	NA	NA	NA	NA	NA	NA	NA	4	NA	NA	NA	NA	NA	NA	NA	NA	NA
NA	NA	NA	NA	NA	NA	NA	NA	4	NA	NA	NA	NA	NA	NA	NA	NA	NA
NA	NA	NA	NA	NA	NA	NA	NA	4	NA	NA	NA	NA	NA	NA	NA	NA	NA
NA	NA	NA	NA	NA	NA	NA	NA	4	NA	NA	NA	NA	NA	NA	NA	NA	NA
NA	NA	NA	NA	NA	NA	NA	NA	4	NA	NA	NA	NA	NA	NA	NA	NA	NA
NA	NA	NA	NA	NA	NA	NA	NA	4	NA	NA	NA	NA	NA	NA	NA	NA	NA
NA	NA	NA	NA	NA	NA	NA	NA	4	NA	NA	NA	NA	NA	NA	NA	NA	NA
NA	NA	NA	NA	NA	NA	NA	NA	4	NA	NA	NA	NA	NA	NA	NA	NA	NA
NA	NA	NA	NA	NA	NA	NA	NA	4	NA	NA	NA	NA	NA	NA	NA	NA	NA
NA	NA	NA	NA	NA	NA	NA	NA	4	NA	NA	NA	NA	NA	NA	NA	NA	NA
NA	NA	NA	NA	NA	NA	NA	NA	4	NA	NA	NA	NA	NA	NA	NA	NA	NA
NA	NA	NA	NA	NA	NA	NA	NA	4	NA	NA	NA	NA	NA	NA	NA	NA	NA
NA	NA	NA	NA	NA	NA	NA	NA	4	NA	NA	NA	NA	NA	NA	NA	NA	NA
NA	NA	NA	NA	NA	NA	NA	NA	4	NA	NA	NA	NA	NA	NA	NA	NA	NA
NA	NA	NA	NA	NA	NA	NA	NA	4	NA	NA	NA	NA	NA	NA	NA	NA	NA

## Sheet: patient.1_otu
sample_1	sample_2	sample_3	sample_4	sample_5	sample_6	sample_7	sample_8	sample_9	sample_10	sample_11
Abiotrophia	0	0	0	0	0	0	0	0	393	214	48
Acidovorax	23	0	45	0	284	0	0	0	42	106	30
Actinomyces	190	33	633	9	693	273	278	45	424	400	1161
Bergeyella	0	0	9	0	0	0	34	0	19	4	13
Bifidobacterium	241	5	1996	72	71	59	0	0	141	16	97
Campylobacter	2	2	4	0	0	0	0	1	14	21	100
Capnocytophaga	30	0	262	1	54	43	189	3	157	60	102
Catonella	3	0	1	0	0	0	4	24	42	22	131
Atopobium	32	7	384	20	25	90	0	0	19	4	33
Corynebacterium	12	1	150	13	3	20	75	0	366	434	438
Fusobacterium	86	11	87	24	4	20	170	2	131	93	58
Gemella	11	2	71	9	2168	3	1618	237	2006	659	1647
Haemophilus	22	3	20	1	719	0	224	3	8	6	2
Herminiimonas	14	0	21	0	273	0	1	0	6	33	11
Johnsonella	20	0	56	3	1	29	125	9	19	5	23
Lactobacillus	23	0	26	0	4	4	1	18	0	0	0
Leptotrichia	3	2	4	1	0	0	0	0	277	7	113
Rothia	406	18	5764	830	772	1496	702	1234	1476	891	4714
Moryella	0	0	0	0	0	0	3	1	70	13	110
Neisseria	25	0	54	0	0	0	0	1	775	151	35799
Oribacterium	6	0	1	0	12	58	156	229	144	20	560
Parvimonas	1	1	1	0	0	0	0	0	136	17	12
Porphyromonas	264	4	249	3	11	2146	1055	0	644	479	1238
Prevotella	454	34	9536	438	512	6353	2506	208	633	441	2371
Propionibacterium	25	2	105	4	12	11	0	0	24	4	15
Pseudomonas	826	57	650	64	1376	583	143	12	15	85	53
Solobacterium	6	1	88	18	11	203	60	55	2	2	25
Sphingopyxis	10	0	19	1	136	0	0	1	44	135	35
Staphylococcus	13	0	19	0	17	6	9	45	23	1	0
Stenotrophomonas	149049	27969	46895	14182	230104	194097	645	486	59460	87987	29036
Streptococcus	4209	67	17277	596	6597	3737	9953	7120	6036	6721	5030
Veillonella	62	5	55	1	44	70	161	118	286	62	311

## Sheet: patient.2_otu
sample_1	sample_2	sample_3	sample_4	sample_5	sample_6	sample_7	sample_8	sample_9	sample_10	sample_11	sample_12	sample_13	sample_14	sample_15	sample_16	sample_17	sample_18	sample_19	sample_20	sample_21	sample_22	sample_23	sample_24	sample_25	sample_26	sample_27	sample_28	sample_29	sample_30	sample_31	sample_32	sample_33	sample_34
Acidovorax	3	9	39	0	0	0	2	0	19	48	3	1	88	0	172	518	0	0	1	4	4	18	24	68	0	0	0	0	0	3	0	2	24	1
Acinetobacter	0	1	1	2	1	0	2	1	0	4	0	0	4	2	10	20	3	1	1	0	1	1	5	13	1	0	0	1	0	1	1	0	7	4
Actinobacillus	2	0	0	0	1	0	0	0	0	1	0	0	0	0	0	0	0	0	0	0	0	1	0	1	0	0	0	0	0	0	1	0	0	1
Actinomyces	3374	2190	2432	11172	0	12567	1591	340	1772	4741	786	43	5	4	3	585	2	2	223	2	651	17	49	7	3	1	1	264	3	2	0	0	5	55
Akkermansia	0	0	0	41	0	14	39	37	8	81	86	0	0	0	2	8	0	0	0	0	0	0	0	0	0	0	0	0	0	0	0	0	0	0
Alistipes	0	0	3	0	0	0	0	1	0	58	14	2	2	6	4	20	8	14	0	0	0	0	0	0	0	0	0	0	0	0	0	0	0	0
Anoxybacillus	0	0	0	0	0	0	0	0	0	0	0	0	0	0	0	0	0	3	0	0	0	0	0	0	0	0	3	0	0	0	2	1	0	10
Azotobacter	32	56	36	33	2	42	29	33	6	37	36	22	57	54	34	54	50	28	9	21	13	8	9	9	13	11	19	18	12	17	19	18	15	18
Bacteroides	0	0	6	2	0	2	4	1	0	14	12	1	8	5	12	17	8	4	0	0	0	0	0	0	0	0	0	0	1	0	0	0	0	0
Bifidobacterium	1983	711	3668	4611	0	23351	535	2174	170	3069	11933	10	973	6	40	506	71905	20491	7	3	14	95	359	463	2786	191	2	407	4184	233	58	208	86	10
Brevundimonas	1	6	14	1	0	1	0	1	5	24	0	0	48	0	104	282	0	0	0	3	5	19	23	52	0	0	0	0	0	3	1	5	40	0
Burkholderia	14	11	7	23	0	45	73	47	6	37	2324	563	10	30	31	26	15	10	17	2	0	2	1	1	0	0	0	0	0	0	0	0	2	1
Campylobacter	0	0	0	0	0	0	10	7	0	5	1	2	0	1	0	0	0	0	0	1	25	0	1	1	0	0	0	1	0	0	0	0	2	0
Capnocytophaga	0	3	0	0	0	0	6	0	62	0	0	0	0	25	0	0	0	0	2	0	64	2	0	0	0	0	2	69	0	0	0	0	0	0
Catonella	0	0	0	0	0	0	102	0	0	0	0	2	0	0	0	0	0	0	0	0	0	0	0	0	0	0	0	0	0	0	0	0	0	2
Atopobium	0	0	0	1	0	32	366	8	1	4	19	1	0	0	3	1	6	4	0	0	228	1	0	1	0	0	0	0	0	0	0	0	1	7
Corynebacterium	0	0	25	10	0	0	0	0	6	135	1	1	0	6	0	0	0	0	1	0	0	1	0	0	0	0	2	0	0	0	0	0	0	0
Derxia	0	0	0	0	0	0	274	2	0	0	0	0	0	0	0	0	0	0	0	0	0	2	0	0	0	0	0	0	0	0	0	0	1	15
Enterococcus	27	7	12	15	1	652	70	72	10	60	370	186	5336	207	15501	707	10114	13602	369	263	332	143	15	24	1471	389	154	18	1426	664	183	4993	955	552
Fusobacterium	5	2	0	0	0	1	73	0	48	215	85	1	4	13	3	4	0	0	1	0	76	1	0	0	0	0	1	1	0	0	0	0	0	1
Gemella	5	11	14	0	0	28	801	11	10	57	119	5	2	0	12	14	1	0	1	4	1257	7	3	2	1	1	0	0	2	1	0	8	1	22
Geotoga	0	0	0	0	0	0	5	0	0	3	0	2	0	0	0	0	0	0	0	0	0	0	0	0	0	0	0	0	0	0	0	0	0	0
Haemophilus	10	13	0	0	7	1	149	3	1	2	5	2	0	0	0	0	0	0	0	7	265	5	5	9	3	1	4	3	0	3	18	4	4	14
Helicobacter	0	0	12	0	0	0	0	1	2	32	15	5	9	11	54	23	2	3	0	0	0	0	0	0	0	0	0	0	0	0	0	0	0	0
Herminiimonas	2	1	24	2	0	0	0	0	14	80	5	1	99	0	243	451	2	0	0	1	3	14	12	29	0	0	0	0	0	0	0	1	8	0
Johnsonella	0	158	401	0	0	3	2	2	0	1	0	0	0	0	1	385	0	0	0	0	9	7	7	4	146	13	0	107	201	32	34	197	112	0
Lactobacillus	12	11	24	15	0	12	8	5	14	7	14	3	19	6	23	9	24	22	2	1	0	3	0	0	1	0	0	1	0	71	0	0	1	2
Lactococcus	190	12	0	1	0	0	4	0	0	14	3	0	254	18	517	0	0	1268	0	334	0	7	0	0	0	0	1	34	0	0	5	1	0	32
Leptotrichia	0	0	0	0	0	3	0	0	1	1	0	0	0	0	2	0	0	0	0	1	0	0	1	0	0	0	0	1	0	1	1	0	0	7
Megasphaera	4	1	0	0	1	21	404	7	2	7	6	10	0	0	0	0	0	0	0	0	102	0	0	2	1	0	1	1	0	0	0	0	0	11
Rothia	2107	924	12183	6092	42	2407	756	5558	863	7742	1486	299	6094	887	69171	7481	54291	20888	1900	1386	527	161	82	178	2153	1118	276	431	1509	690	39	576	829	411
Mogibacterium	0	0	0	0	0	3	0	1	0	0	2	2	1	0	0	0	0	0	0	0	2	0	0	0	0	0	0	0	0	0	1	1	0	1
Moraxella	0	0	0	0	0	1	0	0	0	0	0	0	7	1	13	1	3	0	0	0	0	0	0	0	0	0	0	0	0	0	3	0	0	0
Moryella	0	0	0	0	0	19	0	3	0	2	8	0	0	0	0	0	0	0	0	0	101	1	3	0	1	0	0	0	0	0	1	0	0	3
Mucispirillum	0	0	0	0	0	0	0	0	0	20	7	3	4	6	6	7	1	0	0	0	0	0	0	0	0	0	0	0	0	0	0	0	0	0
Neisseria	8	2	0	1	0	1	8	0	2	21	3	1	3	2901	1	1	0	0	4	8	7	2	8	4	3	6	2	3	1	3	2	7	13	28
Oribacterium	0	2	0	0	0	11	307	17	0	2	0	3	0	0	2	5	1	0	1	0	714	1	0	0	0	1	1	1	1	2	0	0	1	8
Parasutterella	0	0	0	1	0	0	2	0	0	3	4	0	6	7	0	10	4	3	0	0	0	0	0	0	0	0	0	0	0	0	0	0	0	0
Porphyromonas	2	3	0	1	0	8245	36	477	86	37	38	7	6	0	0	27035	0	0	1747	1	33	4	4	1	0	2	1	1	0	0	1	6	0	2
Prevotella	6625	7238	30551	27044	1	61285	8964	15217	9262	20820	30492	78	240	47	46	423	1	0	2009	9	4106	3497	2434	1287	15698	9820	4	1782	11237	5411	2089	17037	8446	57
Propionibacterium	47	5	48	27	1	66	15	8	4	110	55	0	0	21	0	7	0	1	0	0	1	0	0	0	0	0	2	5	2	1	1	0	0	1
Pseudoalteromonas	33	20	8	24	0	12	49	4	15	16	20	11	17	3	48	16	5	55	0	0	0	0	0	0	0	0	0	0	0	0	0	0	0	0
Rheinheimera	0	0	0	0	0	0	0	0	0	0	0	0	0	0	0	0	0	0	0	1	0	1	0	1	1	0	1	0	0	1	0	1	0	1
Ruminococcus	0	0	0	0	0	0	0	0	0	0	0	2	1	0	1	0	0	0	0	0	0	0	0	0	0	0	0	0	0	0	0	0	0	0
Shewanella	1	0	0	0	0	0	1	0	0	0	0	0	0	0	0	0	0	0	0	0	1	0	0	1	1	0	1	0	0	0	0	0	0	0
Shuttleworthia	0	112	355	0	0	0	0	0	0	0	0	0	0	0	0	0	0	0	0	0	0	0	0	0	0	0	0	0	0	0	0	0	0	1
Solobacterium	143	108	619	1330	0	5439	53	594	1022	2793	4908	3	65	1	6	1	0	0	1549	0	78	2	135	11	1	0	0	289	5	1	0	0	0	0
Sphingopyxis	1	5	13	0	0	0	0	0	3	31	1	0	54	0	73	163	0	0	1	1	6	23	26	73	0	0	0	0	0	5	0	4	41	0
Staphylococcus	3	10	1	60	0	2	13	3	1	3	483	187	7	2	27	130	4	1	4	1	1	7	4	0	0	0	4	3	0	4	5	0	0	1
Stenotrophomonas	29	35	0	9	0	13	9	6	319	36	60	2	0	3	2	0	0	0	10	0	20	3	4	2	12	1	3	50	0	4	3	0	20	9
Streptococcus	1001	1145	1726	573	11	528	2359	742	847	5213	1345	17	75	19	1593	400	553	91	160	67	4541	255	426	102	430	725	19	88	120	149	50	55	41	163
Tannerella	0	0	0	0	0	0	0	0	0	0	0	0	0	0	0	0	0	0	0	0	0	0	0	0	0	1	0	14	0	0	0	0	0	0
Thermus_thermophilus	0	0	0	0	0	0	0	0	0	0	0	0	0	0	0	0	0	66	0	0	0	0	0	0	0	0	0	0	0	0	1	2	0	0
Veillonella	9	9	5	1112	0	4977	3082	2009	1892	1611	59	29	9	1	6	33	1	2	14	2	946	5	3	4	0	1	0	4	1	4	5	3	3	25
Vibrio	19	14	18	13	0	4	29	5	10	16	11	3	19	4	38	17	17	25	0	3	0	5	0	0	1	0	3	2	0	1	2	0	2	3

## Sheet: patient.3_otu
sample_1	sample_2	sample_3	sample_4	sample_5	sample_6	sample_7	sample_8	sample_9	sample_10	sample_11	sample_12
Abiotrophia	0	1	0	0	0	1	1	1	23	0	155	474
Achromobacter	8	25	7	0	1	1	3	1	16	0	0	0
Acidovorax	2	31	12	2	337	143	3	7	0	1	0	0
Acinetobacter	0	4	4	2	60	10	0	0	1	0	0	2
Actinobacillus	0	7	0	0	0	0	0	0	1	0	2	2
Actinomyces	1831	3	24	5024	10965	10237	9508	4701	11837	6113	6757	3611
Bifidobacterium	795	5	7	208	656	916	1229	12	1200	721	956	927
Bordetella	14	33	0	2	3	2	7	0	0	0	0	0
Brevundimonas	0	26	10	7	252	102	3	3	1	0	0	1
Bulleidia	48	0	0	0	0	0	0	0	0	0	0	0
Burkholderia	72	1	13	1	3	9	16	34	1	0	9	1
Campylobacter	731	0	0	162	153	461	417	414	163	13	163	142
Capnocytophaga	1	0	0	0	0	4	2	1	46	7	280	25
Cardiobacterium	0	0	0	0	0	0	0	0	22	1	90	0
Atopobium	489	2	5	3761	376	1063	2083	11	1151	656	759	476
Corynebacterium	26	0	1	1	3	10	11	34	77	4	465	3
Derxia	0	0	0	0	0	0	0	0	586	67	162	0
Dialister	172	6	4	0	16	16	39	0	24	18	100	25
Fusobacterium	737	2	9	123	144	56	341	1168	135	29	482	32
Gemella	393	5	0	420	1	82	1021	2928	23336	2460	9751	1745
Haemophilus	0	1	0	359	4	9	8	29	12158	160	1190	230
Herminiimonas	0	13	3	1	151	60	2	2	0	0	0	1
Johnsonella	182	0	0	2	897	1816	453	19	151	0	75	72
Lactobacillus	244	2	0	1068	1174	149	455	86	2543	1342	652	102
Lactococcus	3	626	1	8	10	16	18	6	3	0	2	0
Leptotrichia	3273	0	0	37	1049	1616	584	53	306	67	1606	399
Leuconostoc	0	29	0	0	0	0	0	0	0	0	0	1
Megasphaera	190	0	0	1649	14	24	3	1169	93	2149	436	566
Rothia	277	1513	13139	2336	917	2277	1106	1311	11377	3236	6484	722
Moryella	2459	0	0	6	539	1472	1404	2	360	61	211	232
Mycoplasma	0	47	41	0	0	0	0	0	0	0	0	0
Neisseria	0	2	0	808	2	2	2	23	3049	15	821	1250
Oribacterium	2828	1	0	2	88	387	647	314	33	22	85	185
Parvimonas	365	0	0	9	17	9	40	126	43	7	113	1
Pelomonas	2	6	3	0	1	0	1	0	1	0	0	0
Peptoniphilus	73	0	1	0	1	0	1	2	2	0	4	0
Porphyromonas	9	1	0	1	0	13	11	242	26	4	3	0
Prevotella	2888	15	27	23566	11558	26850	24193	4398	10538	3385	4572	5374
Pseudoalteromonas	24	74	98	14	27	3	0	1	0	0	0	0
Pseudomonas	49	24	52	85	115	434	535	31	185	18	66	61
Ralstonia	5	17	9	0	2	1	0	1	0	0	0	0
Selenomonas	612	0	0	0	4	269	310	141	25	2	135	247
Shuttleworthia	75	0	0	0	0	0	1	0	2	7	21	0
Solobacterium	50	2	0	6	24	698	1080	555	26	11	23	94
Sphingopyxis	1	41	15	6	352	131	9	7	0	0	0	2
Staphylococcus	2312	2717	1319	11	4	53	73	82	378	16380	1938	14
Stenotrophomonas	94	207	144	18	34	30	24	3	2	13	7	1
Streptococcus	2541	66	55	30251	10577	18125	17496	16306	13339	11817	24868	9881
Tannerella	27	1	0	0	0	0	0	0	0	0	0	0
Treponema	129	0	1	0	0	0	0	0	15	0	39	0
Uruburuella	2	11	18	2	5	0	0	1	0	0	0	0
Veillonella	1038	3	15	12844	11214	18005	20785	5835	570	4435	2788	2226
Vibrio	6	36	40	6	6	1	0	0	8	14	13	15

## Sheet: patient.4_otu
sample_1	sample_2	sample_3	sample_4	sample_5	sample_6	sample_7	sample_8	sample_9	sample_10
Acidovorax	1	12	2	0	2	6	5	45	35	137
Actinobacillus	0	4481	0	13	0	0	0	0	1	0
Actinomyces	2459	2007	805	5692	1415	21	9	4378	4837	611
Aggregatibacter	0	276	0	1	0	0	0	0	0	0
Anaerococcus	0	270	0	2	0	0	0	31	22	287
Anaeroglobus	0	0	0	1	289	0	0	6	303	33
Bifidobacterium	252	405	150	314	146	1	1	584	30	241
Brevundimonas	0	13	8	0	7	1	0	41	27	75
Burkholderia	11	35	313	18	11	14	15	0	0	0
Campylobacter	208	186	90	106	165	2	0	3	208	0
Capnocytophaga	0	222	23	110	413	2	0	562	20	8
Catonella	0	61	12	0	67	0	0	206	793	282
Atopobium	56	286	17	66	143	0	0	285	357	355
Corynebacterium	8	474	10	8	66	0	1	6	0	26
Deinococcus_yunweiensis	0	0	0	0	0	18	1	0	0	0
Derxia	2	155	0	0	0	1	0	0	0	0
Dialister	3	468	30	679	776	0	0	280	418	530
Frankia	0	0	0	0	0	9	14	0	0	3
Fusobacterium	10	7085	240	4001	6061	0	2	3592	4282	1529
Gemella	15	12715	486	5689	1586	7	0	2197	7352	2418
Haemophilus	0	2160	6	10	0	0	0	0	0	0
Inquilinus	9577	4010	3898	3670	18256	5472	6553	14202	20059	46777
Johnsonella	2	43	16	1240	1105	0	2	166	603	303
Kineosporia	0	0	0	0	1	15	65	0	0	0
Lactobacillus	5	123	8	131	6	14	5	1	0	1
Leptotrichia	3	213	140	50	234	0	0	6	410	3
Megasphaera	115	28	46	1	5	0	0	0	0	0
Rothia	14856	1099	804	5496	4950	4800	4467	1312	1550	788
Mogibacterium	5	69	45	264	1278	0	0	197	227	266
Moryella	4	90	23	6	1022	0	0	332	468	0
Mycoplasma	2	17	0	6	5	0	0	20	203	159
Neisseria	62	957	0	7	6	0	0	2	0	1
Oribacterium	6	188	40	203	340	1	0	64	153	0
Parvimonas	0	3659	41	1887	1451	1	0	1308	1111	876
Peptoniphilus	0	33	1	173	86	0	0	215	464	540
Peptostreptococcus	0	396	25	24	2	0	0	618	9	730
Porphyromonas	6448	2941	138	1804	1981	2	0	270	453	217
Prevotella	4509	14533	1904	41927	32608	5	5	12917	15378	9149
Pseudoalteromonas	61	9	35	9	5	3	2	0	0	0
Pseudomonas	60	202	11777	194	1795	168	40	2866	1616	1559
Selenomonas	0	92	8	1	52	0	0	0	1	0
Solobacterium	3	499	13	1566	745	0	0	262	753	700
Sphingopyxis	0	15	3	1	6	5	0	31	48	101
Staphylococcus	14	303	7427	960	755	11	12	4	79	489
Stenotrophomonas	73	27	70	79	38	3	1	6	2	1
Streptococcus	21825	27969	1388	33933	13169	33	112	8319	3387	3943
Tannerella	0	15	0	152	62	0	0	1	0	1
Treponema	1	39	0	236	907	0	0	0	0	0
Veillonella	8508	1059	835	8476	14700	6	12	4433	18	1380

## Sheet: patient.5_otu
sample_1	sample_2	sample_3	sample_4	sample_5	sample_6	sample_7	sample_8	sample_9	sample_10	sample_11
Acidovorax	76	353	403	9	4	1	2	2	1	2	1
Acinetobacter	23	44	70	2	0	0	0	0	0	1	0
Actinomyces	1315	717	900	603	498	1981	1090	755	112	22	62
Brevundimonas	118	415	507	4	4	1	1	0	0	2	0
Burkholderia	4	58	6	19	45	7	23	11	8	2	1
Capnocytophaga	136	194	284	240	153	360	476	540	133	77	0
Catonella	0	0	5	180	2	15	106	289	23	9	0
Atopobium	4	2	0	18	33	19	10	6	0	0	289
Corynebacterium	350	177	111	293	214	434	445	378	13	5	0
Dialister	1	0	0	227	0	2	63	166	1	2	0
Fusobacterium	18	5	1	23	5	120	583	1350	205	296	0
Gemella	402	132	246	1036	195	989	1802	2898	428	729	1
Herminiimonas	34	151	160	3	4	0	0	0	0	1	0
Johnsonella	69	42	19	107	43	85	128	158	3	17	14
Kineosporia	0	0	0	0	0	0	0	0	62	0	0
Lactobacillus	103	41	29	9	5	2	36	54	9	26	87
Rothia	1130	2775	2104	2952	1526	5557	4851	4038	1238	252	3438
Moryella	125	94	46	80	28	80	66	80	0	0	0
Oribacterium	334	78	83	210	73	320	225	421	134	201	0
Peptostreptococcus	0	0	0	392	33	121	350	758	1	2	0
Porphyromonas	372	17	62	606	191	4867	4850	6074	1853	782	1
Prevotella	8001	1163	3129	6166	2211	5252	6031	9274	112	356	4718
Propionibacterium	59	3	7	21	7	6	4	2	1	3	4
Pseudomonas	38333	40709	47879	100877	75988	46724	68262	56517	19614	12072	138984
Solobacterium	87	1	46	248	79	284	178	435	88	240	0
Sphingopyxis	124	503	491	7	5	1	0	1	0	0	0
Staphylococcus	6	2	6	19	14	6	14	12	3	26	1
Stenotrophomonas	35	38	68	51	47	50	35	49	12	11	0
Streptococcus	5224	3429	9233	9920	3994	16941	17193	14005	5965	1540	1708
Tannerella	23	20	10	89	9	69	102	177	21	32	0
Veillonella	159	61	90	151	426	17	170	33	9	12	0

## Sheet: patient.6_otu
sample_1	sample_2	sample_3	sample_4	sample_5	sample_6	sample_7	sample_8	sample_9	sample_10
Acidovorax	0	161	0	11	0	0	3	1	0	0
Actinomyces	53	118	102	143	282	357	73	216	348	140
Bifidobacterium	3	5	203	670	515	2141	3	98	28	5
Brevundimonas	0	217	0	5	0	0	3	0	2	0
Atopobium	1	1	3	3	0	9	1	158	35	27
Enterococcus	46	21	23	4686	27	65	2	253	88	39
Gemella	3	4	3	10	2	18	7	270	396	156
Herminiimonas	0	79	0	2	0	0	2	0	0	0
Lactococcus	0	0	1	0	622	1	2	0	8	0
Rothia	363	1100	1014	7756	2888	2289	596	1526	1183	645
Oribacterium	38	124	456	330	2621	2283	60	50	322	20
Prevotella	1138	1169	27173	31538	1747	40263	1917	1674	694	324
Pseudomonas	59039	58591	45821	29658	58777	29551	73005	51706	54514	45236
Solobacterium	25	9	95	0	6	1	30	9	6	0
Sphingopyxis	0	235	1	1	0	1	5	2	0	0
Staphylococcus	1	1	105	4	0	1	4	4	0	2
Stenotrophomonas	79	12	5	16	9	7	5	1	1	0
Streptococcus	1473	2132	9413	6703	4481	12910	1057	2141	2511	730
Veillonella	405	340	7045	3719	756	9477	147	197	176	270

[truncated: 12 more sheets: patient.7_otu, patient.8_otu, patient.9_otu, patient.10_otu, patient.11_otu, patient.12_otu, patient.13_otu, patient.14_otu, patient.15_otu, patient.16_otu, patient.17_otu, patient.18_otu]
