# Supplementary material for: Microbiome networks and change-point analysis reveal key community changes associated with cystic fibrosis pulmonary exacerbations
Source: NPJ Biofilms Microbiomes. 2019 Jan 21;5:4. doi: 10.1038/s41522-018-0077-y (PMC6341074; doi:10.1038/s41522-018-0077-y)
Supplement: Supplementary file 5 — Supplemental Data Tables [file 41522_2018_77_MOESM5_ESM.xlsx]

## Sheet: Hub_order
Rank	Baseline	Mean	Median	Stdev	Prevalence	RA Rank	Prev Rank	Metabolism		Unwell	Mean	Median	Stdev	Prevalence	RA Rank	Prev Rank	Metabolism		PE	Mean	Median	Stdev	Prevalence	RA Rank	Prev Rank	Metabolism
1	Johnsonella	0.0977763	0.0164181	0.205883	72.5	29	18	-		Mycoplasma	0.00700656	0	0.0678932	5.26316	56	80	-		Actinomyces	2.31068	0.517208	3.66123	100	9	6	-
2	Veillonella	3.45502	1.45954	4.99376	95	6	5	-		Halomonas	0.000872024	0	0.00323372	18.1287	94	51	+		Bergeyella	0.0102573	0	0.0182212	31.25	55	50	+
3	Propionibacterium	0.0228535	0.00535499	0.0516971	77.5	43	16	-		Enterococcus	1.71454	0.00582785	5.80559	57.8947	11	25	+/-		Leptotrichia	0.0386497	0.0043487	0.071984	75	37	25	-
4	Prevotella	12.5374	6.25712	15.0894	100	2	1	-		Solobacterium	0.499303	0.034638	1.81182	72.5146	16	10	-		Selenomonas	0.0145697	0	0.0274592	31.25	49	49	-
5	Pseudomonas	41.2894	46.8802	36.7094	92.5	1	7	+		Helicobacter	0.00545265	0	0.0329426	8.77193	61	62	+		Treponema	0.00385407	0	0.0109073	18.75	63	61	+/-
6	Bifidobacterium	0.733156	0.0199849	2.74977	77.5	15	15	-		Pseudomonas	30.7895	13.5534	34.4543	84.2105	1	7	+		Dialister	0.0460109	0.00195725	0.126669	50	36	39	-
7	Derxia	0.0244155	0	0.152882	12.5	42	55	+		Bifidobacterium	1.57458	0.0101368	5.76796	68.4211	12	13	-		Propionibacterium	0.0135612	0.00115941	0.0202327	62.5	50	30	-
8	Mogibacterium	0.110674	0.00249182	0.332743	55	28	32	-		Capnocytophaga	0.139027	0.00440937	0.392204	57.3099	29	28	+/-		Johnsonella	0.133204	0.0407872	0.302672	81.25	28	19	-
9	Aeromonas	0.000293875	0	0.00138102	6.25	94	70	+		Stenotrophomonas	9.38858	0.0956091	18.1959	87.7193	4	6	+		Prevotella	9.92701	7.08581	12.8848	100	3	2	-
10	Streptococcus	9.70543	5.7686	11.2036	98.75	3	3	+		Porphyromonas	1.06022	0.0023024	5.88381	57.8947	14	26	-		Solobacterium	0.0768409	0.0199155	0.136908	87.5	31	15	-
11	Gemella	1.52808	0.392697	2.76907	95	11	6	+/-		Veillonella	4.898	0.886222	8.43001	93.5673	6	4	-		Veillonella	2.89358	1.06865	3.51062	100	8	5	-
12	Treponema	0.0132703	0	0.094193	20	50	50	+/-		Gemella	1.30637	0.0197795	3.85701	81.2865	13	9	+/-		Megasphaera	0.00648054	0.000525558	0.00961458	50	58	42	-
13	Azotobacter	0.0121863	0	0.0567231	7.5	54	67	+		Thermus_thermophilus	0.00212065	0	0.0149881	3.50877	78	102	-		Oribacterium	0.389041	0.0250699	0.752482	75	18	21	-
14	Bacteroides	0.000313267	0	0.00223078	3.75	92	88	-		Rothia	5.88398	1.77568	12.2027	98.2456	5	2	-		Gemella	2.257	0.20435	4.59144	93.75	11	11	+/-
15	Leptotrichia	0.0845563	0.00417697	0.222394	60	30	27	-		Catonella	0.0237573	0	0.110074	25.1462	44	44	-		Catonella	0.0092009	0	0.0213391	37.5	57	45	-
16	Akkermansia	0.0048451	0	0.0264282	5	60	73	-		Prevotella	15.1429	6.88544	19.7437	96.4912	2	3	-		Peptoniphilus	0.00353135	0	0.00935744	18.75	66	62	-
17	Oribacterium	0.158331	0.045919	0.248403	81.25	25	13	-		Propionibacterium	0.0333331	0	0.148846	45.614	42	33	-		Sphingopyxis	0.0167507	0.00128627	0.0369461	56.25	48	33	-
18	Enterococcus	0.126551	0	0.817975	32.5	27	43	+/-		Oribacterium	0.244374	0.00296961	1.03263	63.1579	20	19	-		Acidovorax	0.0486623	0.00509493	0.0971994	75	35	24	+
19	Actinomyces	2.41913	0.666401	4.0894	98.75	8	4	-		Actinomyces	2.1379	0.216989	4.04052	92.9825	9	5	-		Moryella	0.336045	0.015324	0.844505	62.5	19	29	-
20	Haemophilus	2.36399	0.00605386	10.8647	70	9	19	+/-		Johnsonella	0.170291	0.0043572	0.416262	60.8187	27	22	-		Howardella	0.00466092	0	0.015507	25	61	55	-
21	Atopobium	0.227184	0.0261933	0.495824	85	21	11			Incertae_Sedis	0.0234336	0	0.101315	19.883	45	47			Porphyromonas	0.291831	0.00674207	0.800848	81.25	22	18
22	Fusobacterium	1.54183	0.100719	3.56239	82.5	10	12			Sphingomonas	0.0023266	0	0.00997361	11.6959	74	58			Streptococcus	14.1273	9.86932	13.1979	100	2	1
23	Stenotrophomonas	6.2892	0.0233381	20.6805	92.5	5	8			Parabacteroides	0.000446232	0	0.00282034	4.09357	114	96			Neisseria	0.227759	0.0139839	0.487759	100	26	8
24	Anaeroglobus	0.00424699	0	0.0303095	5	61	74			Uruburuella	0.0066255	0	0.0215313	44.4444	59	34			Capnocytophaga	0.102595	0.00978576	0.265559	68.75	30	27
25	Solobacterium	0.484595	0.0405115	1.03375	85	18	10			Streptococcus	12.0738	5.01612	14.122	98.8304	3	1			Brevundimonas	0.0237062	0.00225465	0.0510183	68.75	41	28
26	Capnocytophaga	0.224415	0.0307728	0.609074	76.25	22	17			Treponema	0.00461288	0	0.0419005	4.09357	62	92			Achromobacter	0.011654	0.00498644	0.0148395	62.5	54	32
27	Lactobacillus	0.0595964	0.00304902	0.286866	61.25	36	24			Mogibacterium	0.0184115	0	0.0640556	38.0117	48	37			Macrococcus	0.00272283	0	0.00677247	18.75	70	64
28	Bergeyella	0.0189816	0	0.0680311	32.5	47	44			Parasutterella	0.00149135	0	0.012914	4.67836	84	86			Parvimonas	0.284344	0.00122935	0.977274	50	23	37
29	Shewanella	0.000155372	0	0.000896453	3.75	102	92			Moryella	0.133212	0	0.770389	42.6901	30	36			Stenotrophomonas	2.27451	0.0916465	5.40574	93.75	10	10
30	Halomonas	0.000479588	0	0.0023931	10	86	63			Variovorax	0.000587554	0	0.00330452	5.84795	101	77			Pseudomonas	36.6452	33.0678	36.1337	93.75	1	9
31	Vibrio	0.0158093	0.00346455	0.0377482	67.5	49	21			Leptotrichia	0.21203	0	1.06957	46.1988	23	32			Nitrincola	0.000379983	0	0.000731151	25	84	57
32	Neisseria	0.701817	0.00349932	3.58179	67.5	16	20			Acinetobacter	0.0476424	0.00191146	0.161689	57.8947	37	27			Aeromonas	0.00150513	0	0.00378986	25	75	56
33	Mucispirillum	3.32787e-05	0	0.000218434	2.5	125	105			Inquilinus	1.85409	0	9.88926	19.2982	10	48			Campylobacter	0.063181	0.000356801	0.107434	50	33	38
34	Moryella	0.076052	0.00312713	0.227238	57.5	32	31			Desulfovibrio	0.00228545	0	0.0102459	7.01754	75	70			Herminiimonas	0.0270619	0.000356801	0.0765597	50	40	40
35	Escherichia-Shigella	0.00122054	0	0.00432174	18.75	76	54			Herminiimonas	0.077675	0.000934868	0.284558	50.2924	34	31			Rothia	6.46619	0.479511	15.7437	100	4	3
36	Parvimonas	0.154252	0	0.545903	46.25	26	36			Peptococcus	0.000348286	0	0.00402636	1.75439	116	126			Staphylococcus	0.474009	0.0993294	0.984371	100	17	7
37	Abiotrophia	0.0205361	0	0.072478	23.75	45	48			Alistipes	0.00306456	0	0.0177655	5.84795	65	75			Peptostreptococcus	0.0275841	0	0.10618	12.5	39	68
38	Enhydrobacter	0.0056397	0	0.0470401	5	59	72			Campylobacter	0.107261	0	0.448473	43.2749	31	35			Incertae_Sedis	0.0175873	0	0.0386398	25	47	54
39	Selenomonas	0.0194791	0	0.0622139	38.75	46	40			Vibrio	0.0298388	0.00478332	0.0849045	66.0819	43	17			Corynebacterium	0.114756	0.00584478	0.194105	68.75	29	26
40	Polaromonas	0.00108882	0	0.00586891	11.25	77	60			Arcicella	0.000148453	0	0.00176964	1.16959	0	0			Acinetobacter	0.011801	0.0013389	0.0219058	56.25	53	34
41	Staphylococcus	1.07627	0.0111053	4.5975	90	14	9			Haemophilus	0.302969	0.00513518	1.3308	69.0058	18	12			Ralstonia	0.00211469	0	0.00590315	31.25	71	51
42	Butyrivibrio	0.0040764	0	0.0216686	5	63	75			Fusobacterium	0.318277	0.00809553	1.56379	67.8363	17	15			Derxia	0.0121144	0	0.0415628	12.5	52	70
43	Rheinheimera	0.000417419	0	0.00183993	8.75	89	66			Pseudoalteromonas	0.0468624	0.00486405	0.154287	57.3099	38	29			Mogibacterium	0.0690952	0.00384986	0.136915	75	32	23
44	Lactococcus	0.208943	0	1.68316	37.5	23	41			Anaerotruncus	0.000659633	0	0.00455007	4.67836	100	87			Novosphingobium	0.00211038	0	0.00817346	6.25	72	81
45	Frankia	0.00381421	0	0.0192634	6.25	64	68			Atopobium	0.183785	0.00351087	0.51864	59.0643	25	24			Burkholderia	0.0133793	0.00313551	0.0248288	62.5	51	31
46	PeM15	0.000384273	0	0.00281535	2.5	91	101			Bacteroides	0.00223977	0	0.0118299	7.60234	76	67			Phenylobacterium	0.000572525	0	0.00183378	12.5	80	71
47	Campylobacter	0.072945	0.00127067	0.178241	58.75	33	30			Nubsella	0.000448971	0	0.0029783	2.92398	112	114			Cupriavidus	0.00322539	0	0.0102819	18.75	67	63
48	Paludibacter	0.00415107	0	0.0203939	11.25	62	59			Lactococcus	0.275707	0	1.91356	34.5029	19	38			Sneathia	0.642901	0	1.67991	31.25	16	48
49	Peptococcus	0.00167471	0	0.00927591	5	70	79			Chryseobacterium	0.000263114	0	0.00235963	3.50877	122	108			Vibrio	0.142298	0.0404243	0.237078	93.75	27	13
50	Dialister	0.0387314	0	0.126887	35	37	42			Odoribacter	0.000572174	0	0.00388703	5.84795	102	78			Halomonas	0.00974488	0	0.0260954	37.5	56	44
51	Peptoniphilus	0.0161324	0	0.0897503	18.75	48	53			Bordetella	0.0946841	0	0.564857	9.94152	32	59			Lactobacillus	0.230238	0.031866	0.551947	75	25	22
52	Incertae_Sedis	0.0103514	0	0.0444465	30	55	45			Marvinbryantia	0.00046096	0	0.00503428	2.92398	111	113			Haemophilus	4.75521	0.0234167	17.451	100	6	4
53	Kineosporia	0.00900539	0	0.0653984	5	56	71			Megamonas	4.93113e-05	0	0.000642941	0.584795	0	0			Bifidobacterium	1.44542	0.112001	3.12984	93.75	13	12
54	Rothia	6.38291	2.00188	13.6233	100	4	2			Nitrincola	7.64131e-05	0	0.000447757	3.50877	0	111			Alcaligenes	0.000397738	0	0.00105329	12.5	83	72
55	Nitrincola	0.000106192	0	0.000621963	3.75	108	94			Pelomonas	0.00272005	0	0.0114947	23.3918	68	46			Delftia	0.0054118	0.00128627	0.0119256	56.25	60	35
56	Tannerella	0.0125852	0	0.0285698	48.75	53	35			Tannerella	0.00958935	0	0.0397124	17.5439	53	53			Tannerella	0.00398971	0	0.00896985	37.5	62	46
57	Delftia	0.000759093	0	0.003713	11.25	81	61			Aeromonas	0.00066547	0	0.00566466	4.09357	99	95			Anaerococcus	0.0190962	0	0.0723292	18.75	46	60
58	Geotoga	0.00030852	0	0.00274219	1.25	93	107			Allobaculum	0.0010421	0	0.00633515	5.26316	92	83			Bordetella	1.70894	0	4.1192	18.75	12	58
59	Sneathia	0.662286	0	2.99785	11.25	17	58			Polynucleobacter	0.000112476	0	0.00103543	1.16959	0	0			Silanimonas	0.000834205	0	0.00146255	31.25	78	53
60	Lacibacter	4.07003e-05	0	0.000361752	1.25	124	125			Howardella	0.000471828	0	0.00290365	4.67836	110	90			Paenibacillus	0.000419591	0	0.000990791	18.75	82	67
61	Sphingopyxis	0.0807154	0.00190484	0.254933	58.75	31	29			Azotobacter	0.0847082	0	0.404534	15.7895	33	55			Pantoea	0.0196376	0	0.0541787	18.75	44	59
62	Megasphaera	0.158935	0.00178543	0.598302	58.75	24	28			Oscillibacter	0.000346349	0	0.00355491	3.50877	117	107			Pseudoalteromonas	0.256534	0.0622705	0.495539	87.5	24	14
63	Achromobacter	0.262146	0	1.49142	27.5	20	47			Geotoga	0.000853087	0	0.0100347	2.33918	95	117			Uruburuella	0.0310221	0.00740418	0.0521826	87.5	38	16
64	Actinobacillus	0.00130963	0	0.0101098	3.75	74	85			Polaromonas	0.00201117	0	0.00832256	18.7135	79	49			Fusobacterium	4.84932	0.183185	11.0184	75	5	20
65	Peptostreptococcus	0.0332331	0	0.157588	28.75	39	46			Coprococcus	6.316e-05	0	0.000581716	1.16959	0	0			Shuttleworthia	0.0204649	0.000356801	0.0456981	50	43	41
66	Anaerotruncus	4.55822e-05	0	0.000405143	1.25	121	122			Anoxybacillus	0.00849237	0	0.0685127	5.26316	54	79			Comamonas	0.00107639	0	0.00247047	18.75	77	65
67	Alistipes	4.55822e-05	0	0.000405143	1.25	122	123			Roseburia	0.000419538	0	0.00369574	3.50877	115	106			Inquilinus	3.5122	0	8.68639	31.25	7	47
68	Marvinbryantia	4.55822e-05	0	0.000405143	1.25	123	124			Mesonia	3.52935e-05	0	0.000460171	0.584795	0	0			Moraxella	0.0209011	0	0.0770634	12.5	42	69
69	Parabacteroides	0.000136747	0	0.00121543	1.25	105	111			Arenimonas	0.00019734	0	0.00227249	1.16959	0	0			Atopobium	0.298425	0.0729498	0.490718	81.25	21	17
70	Howardella	0.000660148	0	0.00214846	12.5	82	57			Mucispirillum	0.00260477	0	0.0187455	4.67836	71	85			Escherichia-Shigella	0.000641578	0	0.00180036	18.75	79	66
71	Flavobacterium	0.000292531	0	0.00182044	3.75	95	89			Corynebacterium	0.0751157	0.00597443	0.170109	60.8187	35	23			Pelomonas	0.00160884	0	0.00379238	31.25	73	52
72	Centipeda	5.34074e-05	0	0.000474695	1.25	120	121			Lactobacillus	0.227509	0.0051113	0.887706	64.3275	21	18			Rhizobium	0.000307337	0	0.00119031	6.25	87	87
73	Bizionia	6.07185e-05	0	0.00042363	2.5	117	104			Dialister	0.0187943	0	0.086001	25.731	47	42			Massilia	0.000153668	0	0.000595155	6.25	92	92
74	Acidovorax	0.0690601	0.0030235	0.214077	66.25	34	22			Geobacillus	5.29402e-05	0	0.000690256	0.584795	0	0			Cloacibacterium	8.92003e-05	0	0.000345471	6.25	93	93
75	Pseudoalteromonas	0.0368962	0.00466253	0.10204	61.25	38	25			Pseudobutyrivibrio	0.000160885	0	0.000788682	5.26316	0	84			Marinomonas	7.81621e-05	0	0.000302721	6.25	96	96
76	Corynebacterium	0.393486	0.00810686	1.72318	62.5	19	23			Moraxella	0.00263497	0	0.0201414	5.26316	70	82			Lacibacter	0.000312649	0	0.00121088	6.25	86	86
77	Alcaligenes	0.000268032	0	0.00154411	3.75	96	90			Bizionia	0.00015346	0	0.00131263	1.75439	0	127			Peptococcus	6.92567e-05	0	0.00026823	6.25	97	97
78	Inquilinus	2.98967	0	11.4052	18.75	7	52			Ralstonia	0.00370679	0	0.0235789	29.2398	64	41			Aggregatibacter	0.0191148	0	0.0740315	6.25	45	75
79	Plesiomonas	0.0012955	0	0.00623548	5	75	81			Selenomonas	0.0371184	0	0.206533	24.5614	40	45			Weissella	0.000453326	0	0.00175572	6.25	81	84
80	Serratia	0.00319743	0	0.0178874	5	66	76			Acidovorax	0.186332	0.0043956	0.635926	68.4211	24	14			Mycoplasma	0.00117736	0	0.00455991	6.25	76	83
81	Conexibacteraceae	0.000185112	0	0.00164531	1.25	101	109			Arcobacter	0.000134547	0	0.000885321	2.92398	0	116			Finegoldia	6.36255e-05	0	0.000246421	6.25	98	98
82	Odoribacter	0.00011312	0	0.000831049	2.5	107	103			Parvimonas	0.0568297	0	0.336195	30.4094	36	40			Lactococcus	0.985852	0	3.79993	37.5	14	43
83	Shuttleworthia	0.0206749	0	0.109684	20	44	49			Pantoea	0.00145945	0	0.0105343	2.92398	85	112			Enterococcus	0.784014	0.00165684	2.9902	50	15	36
84	Filifactor	0.000153263	0	0.00136223	1.25	103	110			Delftia	0.00136833	0	0.00475224	17.5439	87	54			Vagococcus	0.000197084	0	0.000763304	6.25	88	88
85	Parasutterella	0.000123408	0	0.00109687	1.25	106	112			Macrococcus	8.82337e-05	0	0.00115043	0.584795	0	0			Actinobacillus	0.310339	0	1.20194	6.25	20	73
86	Polynucleobacter	1.04345e-05	0	9.27438e-05	1.25	127	127			Bacillus	0.000131283	0	0.00141779	1.16959	0	0			Abiotrophia	0.00367891	0	0.0142483	6.25	65	78
87	Vagococcus	0.00160234	0	0.00851799	3.75	72	84			Cupriavidus	0.00273891	0	0.0223397	9.94152	67	60			Dyadobacter	0.000163104	0	0.000631701	6.25	89	89
88	Uruburuella	0.0127123	0	0.0784757	41.25	52	39			Leuconostoc	0.0150819	0	0.122388	8.18713	49	64			Polaromonas	8.15522e-05	0	0.00031585	6.25	94	94
89	Rhodanobacter	0.00100005	0	0.00859709	3.75	78	86			Megasphaera	0.141418	0.00117029	0.437485	50.8772	28	30			Azotobacter	0.0617066	0	0.238989	6.25	34	74
90	Chryseobacterium	5.60978e-05	0	0.000498608	1.25	119	120			Janthinobacterium	0.000252125	0	0.00154413	3.50877	125	109			Geotoga	7.81621e-05	0	0.000302721	6.25	95	95
91	Bordetella	0.00374045	0	0.018145	8.75	65	64			Blautia	3.09656e-05	0	0.000403742	0.584795	0	0			Janthinobacterium	0.00293841	0	0.0113804	6.25	68	79
92	Burkholderia	1.29673	0.00259048	10.8279	60	13	26			Shuttleworthia	0.0127668	0	0.0643859	14.0351	50	57			Rheinheimera	0.00293841	0	0.0113804	6.25	69	80
93	Porphyromonas	1.42356	0.0180807	4.28121	78.75	12	14			Silanimonas	0.00266884	0	0.0252064	6.43275	69	72			Tepidimonas	0.000153668	0	0.000595155	6.25	91	91
94	Catonella	0.0316096	0	0.0838715	45	40	38			Peptoniphilus	0.0068814	0	0.0590061	5.84795	57	74			Pseudobutyrivibrio	0.000326209	0	0.0012634	6.25	85	85
95	Aggregatibacter	0.000458356	0	0.00394156	2.5	88	100			Aggregatibacter	0.0012802	0	0.00770503	5.84795	89	76			Bizionia	0.00384971	0	0.0149099	6.25	64	77
96	Rhizobium	0.000266465	0	0.00236839	1.25	97	108			Brevundimonas	0.173165	0.0028046	0.617465	60.8187	26	21			Butyrivibrio	0.00551836	0	0.0213725	6.25	59	76
97	Pelomonas	0.000590057	0	0.00285004	8.75	84	65			Ruminococcus	0.000818171	0	0.0100317	1.75439	96	125			Chryseobacterium	0.00153374	0	0.00594016	6.25	74	82
98	Moraxella	0.000828883	0	0.00557917	6.25	79	69			Butyrivibrio	0.0018851	0	0.0245787	0.584795	80	0			Enhydrobacter	0.000156324	0	0.000605441	6.25	90	90
99	Herminiimonas	0.0279152	0.000489256	0.0913536	50	41	34			Staphylococcus	2.63085	0.0154264	9.90951	81.2865	8	8
100	Acinetobacter	0.0128775	0	0.0383836	46.25	51	37			Enhydrobacter	0.000510075	0	0.00244329	4.67836	108	88
101	Ralstonia	0.00270062	0	0.011158	20	67	51			Rhizobium	0.000482452	0	0.00322775	4.67836	109	89
102	Anaerococcus	0.00642733	0	0.0434808	10	58	62			Escherichia-Shigella	0.00109097	0	0.00384951	18.1287	91	50
103	Deinococcus_yunweiensis	0.00254402	0	0.0188847	5	68	77			Cardiobacterium	0.00452086	0	0.0395509	4.09357	63	93
104	Deinococcus_sp._3B1	0.000462868	0	0.00327185	2.5	87	99			Flavobacterium	0.000522373	0	0.00246362	8.18713	106	66
105	Helicobacter	0.000197088	0	0.00140132	2.5	100	102			Sphingopyxis	0.225902	0.0036949	0.800857	61.9883	22	20
106	Nubsella	0.000142365	0	0.000917013	3.75	104	93			Derxia	0.0113488	0	0.0922468	4.09357	52	91
107	Brevundimonas	0.0653214	0.00239997	0.195161	52.5	35	33			Acidimicrobineae	0.000176518	0	0.00224625	1.16959	0	0
108	Massilia	8.53398e-05	0	0.000758516	1.25	112	115			Bilophila	2.29729e-05	0	0.000211748	1.16959	0	0
109	Sphingomonas	0.000223179	0	0.00119956	3.75	99	91			Bulleidia	0.00111909	0	0.0145025	1.16959	90	0
110	Cardiobacterium	0.00178698	0	0.0133089	5	69	78			Alcaligenes	0.000263538	0	0.00174745	2.92398	121	115
111	Mycoplasma	0.00683584	0	0.0382171	12.5	57	56			Achromobacter	0.0227305	0	0.119638	32.1637	46	39
112	Cupriavidus	0.000550613	0	0.00296503	5	85	82			Anaeroglobus	0.00277824	0	0.0351641	1.75439	66	123
113	Allobaculum	0.00134945	0	0.00929525	2.5	73	97			Actinobacillus	0.0360541	0	0.331754	8.77193	41	61
114	Desemzia	0.00167322	0	0.00954763	5	71	80			Bergeyella	0.00685093	0	0.022753	25.731	58	43
115	Comamonas	5.68932e-05	0	0.000505678	1.25	118	119			Dyadobacter	0.000224053	0	0.00145588	4.09357	128	98
116	Cloacibacterium	9.28502e-05	0	0.000509029	3.75	111	95			Frankia	0.005625	0	0.0319469	5.26316	60	81
117	Pediococcus	0.000408991	0	0.00363519	1.25	90	106			Anaerococcus	0.00161381	0	0.0103778	7.01754	82	71
118	Streptomycineae	0.000788865	0	0.00683911	2.5	80	98			Abiotrophia	0.0411678	0	0.232778	14.6199	39	56
119	Silanimonas	0.000596535	0	0.00354371	3.75	83	87			Tepidimonas	0.000329239	0	0.00390755	1.16959	118	0
120	Pseudobutyrivibrio	6.59538e-05	0	0.00058621	1.25	115	117			Marinomonas	2.51766e-05	0	0.000191584	1.75439	0	0
121	Finegoldia	9.8666e-05	0	0.000876963	1.25	110	114			Kineosporia	0.00815477	0	0.0499773	3.50877	55	99
122	Leuconostoc	1.77822e-05	0	0.000158052	1.25	126	126			Akkermansia	0.00255281	0	0.0186055	3.50877	72	100
123	Arcobacter	7.96432e-05	0	0.000707884	1.25	114	116			Peptostreptococcus	0.0120993	0	0.0689678	17.5439	51	52
124	Dyadobacter	0.000104027	0	0.000924615	1.25	109	113			Neisseria	0.895336	0.00586304	6.0896	70.7602	15	11
125	Sphingobacterium	8.0021e-06	0	7.11242e-05	1.25	128	128			Rheinheimera	0.00218236	0	0.0162833	8.18713	77	65
126	Bulleidia	0.000249108	0	0.00133013	5	98	83			Sneathia	0.000261579	0	0.00170229	4.09357	123	97
127	Acidocella	6.42255e-05	0	0.000570849	1.25	116	118			Pediococcus	0.000269323	0	0.00198075	2.33918	120	122
128	Psychrobacter	7.99592e-05	0	0.000432797	3.75	113	96			Burkholderia	4.13649	0.00890142	18.8318	66.0819	7	16
										Bdellovibrio	0.000208298	0	0.00271587	0.584795	0	0
										Finegoldia	0.000816589	0	0.00606443	2.33918	97	118
										Sphingobacterium	9.5799e-06	0	0.000124907	0.584795	0	0
										Paenibacillus	0.000259686	0	0.00117445	6.43275	124	73
										Comamonas	0.000329117	0	0.00252994	2.33918	119	121
										Cloacibacterium	0.002407	0	0.0295609	3.50877	73	101
										Phenylobacterium	0.000511908	0	0.00210938	8.77193	107	63
										Brochothrix	0.00013362	0	0.00174219	0.584795	0	0
										Deinococcus_sp._3B1	0.000965157	0	0.00774964	1.75439	93	124
										Novosphingobium	0.000804254	0	0.0036305	7.60234	98	68
										Weissella	0.00053192	0	0.00478478	2.33918	105	119
										Deinococcus_sp._NCCP-154	0.00138629	0	0.018075	0.584795	86	0
										Paludibacter	0.00024851	0	0.00161328	3.50877	126	110
										Lacibacter	0.000536043	0	0.00303759	7.60234	104	69
										Streptomycineae	6.73527e-05	0	0.00065581	1.75439	0	128
										Plesiomonas	0.000561228	0	0.00336397	3.50877	103	105
										Massilia	0.000447282	0	0.00394834	2.33918	113	120
										Deinococcus_yunweiensis	0.00167372	0	0.0102269	3.50877	81	103
										Porphyrobacter	0.000240162	0	0.00313133	0.584795	127	0
										Shewanella	0.00149572	0	0.0153712	4.09357	83	94
										Pusillimonas	3.21426e-05	0	0.000419089	0.584795	0	0
										Serratia	0.00132555	0	0.00902041	3.50877	88	104
										Conexibacteraceae	3.12591e-05	0	0.000407569	0.584795	0	0
										Desemzia	9.3242e-06	0	0.000121573	0.584795	0	0
										Filifactor	8.45312e-06	0	0.000110215	0.584795	0	0
										Psychrobacter	7.39349e-06	0	9.63993e-05	0.584795	0	0

## Sheet: RA_order
Rank	Baseline	Mean	Median	Stdev	Prevalence	Prev Rank	Hub Rank	Metabolism		Unwell	Mean	Median	Stdev	Prevalence	Prev Rank	Hub Rank	Metabolism		PE	Mean	Median	Stdev	Prevalence	Prev Rank	Hub Rank	Metabolism
1	Pseudomonas	41.2894	46.8802	36.7094	92.5	7	5	+		Pseudomonas	30.7895	13.5534	34.4543	84.2105	7	6	+		Pseudomonas	36.6452	33.0678	36.1337	93.75	9	30	+
2	Prevotella	12.5374	6.25712	15.0894	100	1	4	-		Prevotella	15.1429	6.88544	19.7437	96.4912	3	16	-		Streptococcus	14.1273	9.86932	13.1979	100	1	22	+
3	Streptococcus	9.70543	5.7686	11.2036	98.75	3	10	+		Streptococcus	12.0738	5.01612	14.122	98.8304	1	25	+		Prevotella	9.92701	7.08581	12.8848	100	2	9	-
4	Rothia	6.38291	2.00188	13.6233	100	2	54	-		Stenotrophomonas	9.38858	0.0956091	18.1959	87.7193	6	9	+		Rothia	6.46619	0.479511	15.7437	100	3	35	-
5	Stenotrophomonas	6.2892	0.0233381	20.6805	92.5	8	23	+		Rothia	5.88398	1.77568	12.2027	98.2456	2	14	-		Fusobacterium	4.84932	0.183185	11.0184	75	20	64	-
6	Veillonella	3.45502	1.45954	4.99376	95	5	2	-		Veillonella	4.898	0.886222	8.43001	93.5673	4	11	-		Haemophilus	4.75521	0.0234167	17.451	100	4	52	+/-
7	Inquilinus	2.98967	0	11.4052	18.75	52	78	+/-		Burkholderia	4.13649	0.00890142	18.8318	66.0819	16	128	+		Inquilinus	3.5122	0	8.68639	31.25	47	67	+/-
8	Actinomyces	2.41913	0.666401	4.0894	98.75	4	19	-		Staphylococcus	2.63085	0.0154264	9.90951	81.2865	8	99	+/-		Veillonella	2.89358	1.06865	3.51062	100	5	11	-
9	Haemophilus	2.36399	0.00605386	10.8647	70	19	20	+/-		Actinomyces	2.1379	0.216989	4.04052	92.9825	5	19	-		Actinomyces	2.31068	0.517208	3.66123	100	6	1	-
10	Fusobacterium	1.54183	0.100719	3.56239	82.5	12	22	-		Inquilinus	1.85409	0	9.88926	19.2982	48	33	+/-		Stenotrophomonas	2.27451	0.0916465	5.40574	93.75	10	29	+
11	Gemella	1.52808	0.392697	2.76907	95	6	11	+/-		Enterococcus	1.71454	0.00582785	5.80559	57.8947	25	3	+/-		Gemella	2.257	0.20435	4.59144	93.75	11	14	+/-
12	Porphyromonas	1.42356	0.0180807	4.28121	78.75	14	93	-		Bifidobacterium	1.57458	0.0101368	5.76796	68.4211	13	7	-		Bordetella	1.70894	0	4.1192	18.75	58	58	+
13	Burkholderia	1.29673	0.00259048	10.8279	60	26	92	+		Gemella	1.30637	0.0197795	3.85701	81.2865	9	12	+/-		Bifidobacterium	1.44542	0.112001	3.12984	93.75	12	53	-
14	Staphylococcus	1.07627	0.0111053	4.5975	90	9	41	+/-		Porphyromonas	1.06022	0.0023024	5.88381	57.8947	26	10	-		Lactococcus	0.985852	0	3.79993	37.5	43	82	-
15	Bifidobacterium	0.733156	0.0199849	2.74977	77.5	15	6	-		Neisseria	0.895336	0.00586304	6.0896	70.7602	11	124	+		Enterococcus	0.784014	0.00165684	2.9902	50	36	83	+/-
16	Neisseria	0.701817	0.00349932	3.58179	67.5	20	32	+		Solobacterium	0.499303	0.034638	1.81182	72.5146	10	4	-		Sneathia	0.642901	0	1.67991	31.25	48	48	-
17	Sneathia	0.662286	0	2.99785	11.25	58	59	-		Fusobacterium	0.318277	0.00809553	1.56379	67.8363	15	42	-		Staphylococcus	0.474009	0.0993294	0.984371	100	7	36	+/-
18	Solobacterium	0.484595	0.0405115	1.03375	85	10	25	-		Haemophilus	0.302969	0.00513518	1.3308	69.0058	12	41	+/-		Oribacterium	0.389041	0.0250699	0.752482	75	21	13	-
19	Corynebacterium	0.393486	0.00810686	1.72318	62.5	23	76	+/-		Lactococcus	0.275707	0	1.91356	34.5029	38	48	-		Moryella	0.336045	0.015324	0.844505	62.5	29	19	-
20	Achromobacter	0.262146	0	1.49142	27.5	47	63	+/-		Oribacterium	0.244374	0.00296961	1.03263	63.1579	19	18	-		Actinobacillus	0.310339	0	1.20194	6.25	73	85	+/-
21	Atopobium	0.227184	0.0261933	0.495824	85	11	21			Lactobacillus	0.227509	0.0051113	0.887706	64.3275	18	72			Atopobium	0.298425	0.0729498	0.490718	81.25	17	69
22	Capnocytophaga	0.224415	0.0307728	0.609074	76.25	17	26			Sphingopyxis	0.225902	0.0036949	0.800857	61.9883	20	105			Porphyromonas	0.291831	0.00674207	0.800848	81.25	18	21
23	Lactococcus	0.208943	0	1.68316	37.5	41	44			Leptotrichia	0.21203	0	1.06957	46.1988	32	31			Parvimonas	0.284344	0.00122935	0.977274	50	37	28
24	Megasphaera	0.158935	0.00178543	0.598302	58.75	28	62			Acidovorax	0.186332	0.0043956	0.635926	68.4211	14	80			Pseudoalteromonas	0.256534	0.0622705	0.495539	87.5	14	62
25	Oribacterium	0.158331	0.045919	0.248403	81.25	13	17			Atopobium	0.183785	0.00351087	0.51864	59.0643	24	45			Lactobacillus	0.230238	0.031866	0.551947	75	22	51
26	Parvimonas	0.154252	0	0.545903	46.25	36	36			Brevundimonas	0.173165	0.0028046	0.617465	60.8187	21	96			Neisseria	0.227759	0.0139839	0.487759	100	8	23
27	Enterococcus	0.126551	0	0.817975	32.5	43	18			Johnsonella	0.170291	0.0043572	0.416262	60.8187	22	20			Vibrio	0.142298	0.0404243	0.237078	93.75	13	49
28	Mogibacterium	0.110674	0.00249182	0.332743	55	32	8			Megasphaera	0.141418	0.00117029	0.437485	50.8772	30	89			Johnsonella	0.133204	0.0407872	0.302672	81.25	19	8
29	Johnsonella	0.0977763	0.0164181	0.205883	72.5	18	1			Capnocytophaga	0.139027	0.00440937	0.392204	57.3099	28	8			Corynebacterium	0.114756	0.00584478	0.194105	68.75	26	39
30	Leptotrichia	0.0845563	0.00417697	0.222394	60	27	15			Moryella	0.133212	0	0.770389	42.6901	36	29			Capnocytophaga	0.102595	0.00978576	0.265559	68.75	27	24
31	Sphingopyxis	0.0807154	0.00190484	0.254933	58.75	29	61			Campylobacter	0.107261	0	0.448473	43.2749	35	38			Solobacterium	0.0768409	0.0199155	0.136908	87.5	15	10
32	Moryella	0.076052	0.00312713	0.227238	57.5	31	34			Bordetella	0.0946841	0	0.564857	9.94152	59	51			Mogibacterium	0.0690952	0.00384986	0.136915	75	23	43
33	Campylobacter	0.072945	0.00127067	0.178241	58.75	30	47			Azotobacter	0.0847082	0	0.404534	15.7895	55	61			Campylobacter	0.063181	0.000356801	0.107434	50	38	33
34	Acidovorax	0.0690601	0.0030235	0.214077	66.25	22	74			Herminiimonas	0.077675	0.000934868	0.284558	50.2924	31	35			Azotobacter	0.0617066	0	0.238989	6.25	74	89
35	Brevundimonas	0.0653214	0.00239997	0.195161	52.5	33	107			Corynebacterium	0.0751157	0.00597443	0.170109	60.8187	23	71			Acidovorax	0.0486623	0.00509493	0.0971994	75	24	18
36	Lactobacillus	0.0595964	0.00304902	0.286866	61.25	24	27			Parvimonas	0.0568297	0	0.336195	30.4094	40	82			Dialister	0.0460109	0.00195725	0.126669	50	39	6
37	Dialister	0.0387314	0	0.126887	35	42	50			Acinetobacter	0.0476424	0.00191146	0.161689	57.8947	27	32			Leptotrichia	0.0386497	0.0043487	0.071984	75	25	3
38	Pseudoalteromonas	0.0368962	0.00466253	0.10204	61.25	25	75			Pseudoalteromonas	0.0468624	0.00486405	0.154287	57.3099	29	43			Uruburuella	0.0310221	0.00740418	0.0521826	87.5	16	63
39	Peptostreptococcus	0.0332331	0	0.157588	28.75	46	65			Abiotrophia	0.0411678	0	0.232778	14.6199	56	118			Peptostreptococcus	0.0275841	0	0.10618	12.5	68	37
40	Catonella	0.0316096	0	0.0838715	45	38	94			Selenomonas	0.0371184	0	0.206533	24.5614	45	79			Herminiimonas	0.0270619	0.000356801	0.0765597	50	40	34
41	Herminiimonas	0.0279152	0.000489256	0.0913536	50	34	99			Actinobacillus	0.0360541	0	0.331754	8.77193	61	113			Brevundimonas	0.0237062	0.00225465	0.0510183	68.75	28	25
42	Derxia	0.0244155	0	0.152882	12.5	55	7			Propionibacterium	0.0333331	0	0.148846	45.614	33	17			Moraxella	0.0209011	0	0.0770634	12.5	69	68
43	Propionibacterium	0.0228535	0.00535499	0.0516971	77.5	16	3			Vibrio	0.0298388	0.00478332	0.0849045	66.0819	17	39			Shuttleworthia	0.0204649	0.000356801	0.0456981	50	41	65
44	Shuttleworthia	0.0206749	0	0.109684	20	49	83			Catonella	0.0237573	0	0.110074	25.1462	44	15			Pantoea	0.0196376	0	0.0541787	18.75	59	61
45	Abiotrophia	0.0205361	0	0.072478	23.75	48	37			Incertae_Sedis	0.0234336	0	0.101315	19.883	47	21			Aggregatibacter	0.0191148	0	0.0740315	6.25	75	78
46	Selenomonas	0.0194791	0	0.0622139	38.75	40	39			Achromobacter	0.0227305	0	0.119638	32.1637	39	111			Anaerococcus	0.0190962	0	0.0723292	18.75	60	57
47	Bergeyella	0.0189816	0	0.0680311	32.5	44	28			Dialister	0.0187943	0	0.086001	25.731	42	73			Incertae_Sedis	0.0175873	0	0.0386398	25	54	38
48	Peptoniphilus	0.0161324	0	0.0897503	18.75	53	51			Mogibacterium	0.0184115	0	0.0640556	38.0117	37	27			Sphingopyxis	0.0167507	0.00128627	0.0369461	56.25	33	17
49	Vibrio	0.0158093	0.00346455	0.0377482	67.5	21	31			Leuconostoc	0.0150819	0	0.122388	8.18713	64	88			Selenomonas	0.0145697	0	0.0274592	31.25	49	4
50	Treponema	0.0132703	0	0.094193	20	50	12			Shuttleworthia	0.0127668	0	0.0643859	14.0351	57	92			Propionibacterium	0.0135612	0.00115941	0.0202327	62.5	30	7
51	Acinetobacter	0.0128775	0	0.0383836	46.25	37	100			Peptostreptococcus	0.0120993	0	0.0689678	17.5439	52	123			Burkholderia	0.0133793	0.00313551	0.0248288	62.5	31	45
52	Uruburuella	0.0127123	0	0.0784757	41.25	39	88			Derxia	0.0113488	0	0.0922468	4.09357	91	106			Derxia	0.0121144	0	0.0415628	12.5	70	42
53	Tannerella	0.0125852	0	0.0285698	48.75	35	56			Tannerella	0.00958935	0	0.0397124	17.5439	53	56			Acinetobacter	0.011801	0.0013389	0.0219058	56.25	34	40
54	Azotobacter	0.0121863	0	0.0567231	7.5	67	13			Anoxybacillus	0.00849237	0	0.0685127	5.26316	79	66			Achromobacter	0.011654	0.00498644	0.0148395	62.5	32	26
55	Incertae_Sedis	0.0103514	0	0.0444465	30	45	52			Kineosporia	0.00815477	0	0.0499773	3.50877	99	121			Bergeyella	0.0102573	0	0.0182212	31.25	50	2
56	Kineosporia	0.00900539	0	0.0653984	5	71	53			Mycoplasma	0.00700656	0	0.0678932	5.26316	80	1			Halomonas	0.00974488	0	0.0260954	37.5	44	50
57	Mycoplasma	0.00683584	0	0.0382171	12.5	56	111			Peptoniphilus	0.0068814	0	0.0590061	5.84795	74	94			Catonella	0.0092009	0	0.0213391	37.5	45	15
58	Anaerococcus	0.00642733	0	0.0434808	10	62	102			Bergeyella	0.00685093	0	0.022753	25.731	43	114			Megasphaera	0.00648054	0.000525558	0.00961458	50	42	12
59	Enhydrobacter	0.0056397	0	0.0470401	5	72	38			Uruburuella	0.0066255	0	0.0215313	44.4444	34	24			Butyrivibrio	0.00551836	0	0.0213725	6.25	76	96
60	Akkermansia	0.0048451	0	0.0264282	5	73	16			Frankia	0.005625	0	0.0319469	5.26316	81	116			Delftia	0.0054118	0.00128627	0.0119256	56.25	35	55
61	Anaeroglobus	0.00424699	0	0.0303095	5	74	24			Helicobacter	0.00545265	0	0.0329426	8.77193	62	5			Howardella	0.00466092	0	0.015507	25	55	20
62	Paludibacter	0.00415107	0	0.0203939	11.25	59	48			Treponema	0.00461288	0	0.0419005	4.09357	92	26			Tannerella	0.00398971	0	0.00896985	37.5	46	56
63	Butyrivibrio	0.0040764	0	0.0216686	5	75	42			Cardiobacterium	0.00452086	0	0.0395509	4.09357	93	103			Treponema	0.00385407	0	0.0109073	18.75	61	5
64	Frankia	0.00381421	0	0.0192634	6.25	68	45			Ralstonia	0.00370679	0	0.0235789	29.2398	41	78			Bizionia	0.00384971	0	0.0149099	6.25	77	95
65	Bordetella	0.00374045	0	0.018145	8.75	64	91			Alistipes	0.00306456	0	0.0177655	5.84795	75	37			Abiotrophia	0.00367891	0	0.0142483	6.25	78	86
66	Serratia	0.00319743	0	0.0178874	5	76	80			Anaeroglobus	0.00277824	0	0.0351641	1.75439	123	112			Peptoniphilus	0.00353135	0	0.00935744	18.75	62	16
67	Ralstonia	0.00270062	0	0.011158	20	51	101			Cupriavidus	0.00273891	0	0.0223397	9.94152	60	87			Cupriavidus	0.00322539	0	0.0102819	18.75	63	47
68	Deinococcus_yunweiensis	0.00254402	0	0.0188847	5	77	103			Pelomonas	0.00272005	0	0.0114947	23.3918	46	55			Janthinobacterium	0.00293841	0	0.0113804	6.25	79	91
69	Cardiobacterium	0.00178698	0	0.0133089	5	78	110			Silanimonas	0.00266884	0	0.0252064	6.43275	72	93			Rheinheimera	0.00293841	0	0.0113804	6.25	80	92
70	Peptococcus	0.00167471	0	0.00927591	5	79	49			Moraxella	0.00263497	0	0.0201414	5.26316	82	76			Macrococcus	0.00272283	0	0.00677247	18.75	64	27
71	Desemzia	0.00167322	0	0.00954763	5	80	114			Mucispirillum	0.00260477	0	0.0187455	4.67836	85	70			Ralstonia	0.00211469	0	0.00590315	31.25	51	41
72	Vagococcus	0.00160234	0	0.00851799	3.75	84	87			Akkermansia	0.00255281	0	0.0186055	3.50877	100	122			Novosphingobium	0.00211038	0	0.00817346	6.25	81	44
73	Allobaculum	0.00134945	0	0.00929525	2.5	97	113			Cloacibacterium	0.002407	0	0.0295609	3.50877	101	0			Pelomonas	0.00160884	0	0.00379238	31.25	52	71
74	Actinobacillus	0.00130963	0	0.0101098	3.75	85	64			Sphingomonas	0.0023266	0	0.00997361	11.6959	58	22			Chryseobacterium	0.00153374	0	0.00594016	6.25	82	97
75	Plesiomonas	0.0012955	0	0.00623548	5	81	79			Desulfovibrio	0.00228545	0	0.0102459	7.01754	70	34			Aeromonas	0.00150513	0	0.00378986	25	56	32
76	Escherichia-Shigella	0.00122054	0	0.00432174	18.75	54	35			Bacteroides	0.00223977	0	0.0118299	7.60234	67	46			Mycoplasma	0.00117736	0	0.00455991	6.25	83	80
77	Polaromonas	0.00108882	0	0.00586891	11.25	60	40			Rheinheimera	0.00218236	0	0.0162833	8.18713	65	125			Comamonas	0.00107639	0	0.00247047	18.75	65	66
78	Rhodanobacter	0.00100005	0	0.00859709	3.75	86	89			Thermus_thermophilus	0.00212065	0	0.0149881	3.50877	102	13			Silanimonas	0.000834205	0	0.00146255	31.25	53	59
79	Moraxella	0.000828883	0	0.00557917	6.25	69	98			Polaromonas	0.00201117	0	0.00832256	18.7135	49	64			Escherichia-Shigella	0.000641578	0	0.00180036	18.75	66	70
80	Streptomycineae	0.000788865	0	0.00683911	2.5	98	118			Butyrivibrio	0.0018851	0	0.0245787	0.584795	0	98			Phenylobacterium	0.000572525	0	0.00183378	12.5	71	46
81	Delftia	0.000759093	0	0.003713	11.25	61	57			Deinococcus_yunweiensis	0.00167372	0	0.0102269	3.50877	103	0			Weissella	0.000453326	0	0.00175572	6.25	84	79
82	Howardella	0.000660148	0	0.00214846	12.5	57	70			Anaerococcus	0.00161381	0	0.0103778	7.01754	71	117			Paenibacillus	0.000419591	0	0.000990791	18.75	67	60
83	Silanimonas	0.000596535	0	0.00354371	3.75	87	119			Shewanella	0.00149572	0	0.0153712	4.09357	94	0			Alcaligenes	0.000397738	0	0.00105329	12.5	72	54
84	Pelomonas	0.000590057	0	0.00285004	8.75	65	97			Parasutterella	0.00149135	0	0.012914	4.67836	86	28			Nitrincola	0.000379983	0	0.000731151	25	57	31
85	Cupriavidus	0.000550613	0	0.00296503	5	82	112			Pantoea	0.00145945	0	0.0105343	2.92398	112	83			Pseudobutyrivibrio	0.000326209	0	0.0012634	6.25	85	94
86	Halomonas	0.000479588	0	0.0023931	10	63	30			Deinococcus_sp._NCCP-154	0.00138629	0	0.018075	0.584795	0	0			Lacibacter	0.000312649	0	0.00121088	6.25	86	76
87	Deinococcus_sp._3B1	0.000462868	0	0.00327185	2.5	99	104			Delftia	0.00136833	0	0.00475224	17.5439	54	84			Rhizobium	0.000307337	0	0.00119031	6.25	87	72
88	Aggregatibacter	0.000458356	0	0.00394156	2.5	100	95			Serratia	0.00132555	0	0.00902041	3.50877	104	0			Vagococcus	0.000197084	0	0.000763304	6.25	88	84
89	Rheinheimera	0.000417419	0	0.00183993	8.75	66	43			Aggregatibacter	0.0012802	0	0.00770503	5.84795	76	95			Dyadobacter	0.000163104	0	0.000631701	6.25	89	87
90	Pediococcus	0.000408991	0	0.00363519	1.25	106	117			Bulleidia	0.00111909	0	0.0145025	1.16959	0	109			Enhydrobacter	0.000156324	0	0.000605441	6.25	90	98
91	PeM15	0.000384273	0	0.00281535	2.5	101	46			Escherichia-Shigella	0.00109097	0	0.00384951	18.1287	50	102			Tepidimonas	0.000153668	0	0.000595155	6.25	91	93
92	Bacteroides	0.000313267	0	0.00223078	3.75	88	14			Allobaculum	0.0010421	0	0.00633515	5.26316	83	58			Massilia	0.000153668	0	0.000595155	6.25	92	73
93	Geotoga	0.00030852	0	0.00274219	1.25	107	58			Deinococcus_sp._3B1	0.000965157	0	0.00774964	1.75439	124	0			Cloacibacterium	8.92003e-05	0	0.000345471	6.25	93	74
94	Aeromonas	0.000293875	0	0.00138102	6.25	70	9			Halomonas	0.000872024	0	0.00323372	18.1287	51	2			Polaromonas	8.15522e-05	0	0.00031585	6.25	94	88
95	Flavobacterium	0.000292531	0	0.00182044	3.75	89	71			Geotoga	0.000853087	0	0.0100347	2.33918	117	63			Geotoga	7.81621e-05	0	0.000302721	6.25	95	90
96	Alcaligenes	0.000268032	0	0.00154411	3.75	90	77			Ruminococcus	0.000818171	0	0.0100317	1.75439	125	97			Marinomonas	7.81621e-05	0	0.000302721	6.25	96	75
97	Rhizobium	0.000266465	0	0.00236839	1.25	108	96			Finegoldia	0.000816589	0	0.00606443	2.33918	118	0			Peptococcus	6.92567e-05	0	0.00026823	6.25	97	77
98	Bulleidia	0.000249108	0	0.00133013	5	83	126			Novosphingobium	0.000804254	0	0.0036305	7.60234	68	0			Finegoldia	6.36255e-05	0	0.000246421	6.25	98	81
99	Sphingomonas	0.000223179	0	0.00119956	3.75	91	109			Aeromonas	0.00066547	0	0.00566466	4.09357	95	57
100	Helicobacter	0.000197088	0	0.00140132	2.5	102	105			Anaerotruncus	0.000659633	0	0.00455007	4.67836	87	44
101	Conexibacteraceae	0.000185112	0	0.00164531	1.25	109	81			Variovorax	0.000587554	0	0.00330452	5.84795	77	30
102	Shewanella	0.000155372	0	0.000896453	3.75	92	29			Odoribacter	0.000572174	0	0.00388703	5.84795	78	50
103	Filifactor	0.000153263	0	0.00136223	1.25	110	84			Plesiomonas	0.000561228	0	0.00336397	3.50877	105	0
104	Nubsella	0.000142365	0	0.000917013	3.75	93	106			Lacibacter	0.000536043	0	0.00303759	7.60234	69	0
105	Parabacteroides	0.000136747	0	0.00121543	1.25	111	69			Weissella	0.00053192	0	0.00478478	2.33918	119	0
106	Parasutterella	0.000123408	0	0.00109687	1.25	112	85			Flavobacterium	0.000522373	0	0.00246362	8.18713	66	104
107	Odoribacter	0.00011312	0	0.000831049	2.5	103	82			Phenylobacterium	0.000511908	0	0.00210938	8.77193	63	0
108	Nitrincola	0.000106192	0	0.000621963	3.75	94	55			Enhydrobacter	0.000510075	0	0.00244329	4.67836	88	100
109	Dyadobacter	0.000104027	0	0.000924615	1.25	113	124			Rhizobium	0.000482452	0	0.00322775	4.67836	89	101
110	Finegoldia	9.8666e-05	0	0.000876963	1.25	114	121			Howardella	0.000471828	0	0.00290365	4.67836	90	60
111	Cloacibacterium	9.28502e-05	0	0.000509029	3.75	95	116			Marvinbryantia	0.00046096	0	0.00503428	2.92398	113	52
112	Massilia	8.53398e-05	0	0.000758516	1.25	115	108			Nubsella	0.000448971	0	0.0029783	2.92398	114	47
113	Psychrobacter	7.99592e-05	0	0.000432797	3.75	96	128			Massilia	0.000447282	0	0.00394834	2.33918	120	0
114	Arcobacter	7.96432e-05	0	0.000707884	1.25	116	123			Parabacteroides	0.000446232	0	0.00282034	4.09357	96	23
115	Pseudobutyrivibrio	6.59538e-05	0	0.00058621	1.25	117	120			Roseburia	0.000419538	0	0.00369574	3.50877	106	67
116	Acidocella	6.42255e-05	0	0.000570849	1.25	118	127			Peptococcus	0.000348286	0	0.00402636	1.75439	126	36
117	Bizionia	6.07185e-05	0	0.00042363	2.5	104	73			Oscillibacter	0.000346349	0	0.00355491	3.50877	107	62
118	Comamonas	5.68932e-05	0	0.000505678	1.25	119	115			Tepidimonas	0.000329239	0	0.00390755	1.16959	0	119
119	Chryseobacterium	5.60978e-05	0	0.000498608	1.25	120	90			Comamonas	0.000329117	0	0.00252994	2.33918	121	0
120	Centipeda	5.34074e-05	0	0.000474695	1.25	121	72			Pediococcus	0.000269323	0	0.00198075	2.33918	122	127
121	Anaerotruncus	4.55822e-05	0	0.000405143	1.25	122	66			Alcaligenes	0.000263538	0	0.00174745	2.92398	115	110
122	Alistipes	4.55822e-05	0	0.000405143	1.25	123	67			Chryseobacterium	0.000263114	0	0.00235963	3.50877	108	49
123	Marvinbryantia	4.55822e-05	0	0.000405143	1.25	124	68			Sneathia	0.000261579	0	0.00170229	4.09357	97	126
124	Lacibacter	4.07003e-05	0	0.000361752	1.25	125	60			Paenibacillus	0.000259686	0	0.00117445	6.43275	73	0
125	Mucispirillum	3.32787e-05	0	0.000218434	2.5	105	33			Janthinobacterium	0.000252125	0	0.00154413	3.50877	109	90
126	Leuconostoc	1.77822e-05	0	0.000158052	1.25	126	122			Paludibacter	0.00024851	0	0.00161328	3.50877	110	0
127	Polynucleobacter	1.04345e-05	0	9.27438e-05	1.25	127	86			Porphyrobacter	0.000240162	0	0.00313133	0.584795	0	0
128	Sphingobacterium	8.0021e-06	0	7.11242e-05	1.25	128	125			Dyadobacter	0.000224053	0	0.00145588	4.09357	98	115
										Bdellovibrio	0.000208298	0	0.00271587	0.584795	0	0
										Arenimonas	0.00019734	0	0.00227249	1.16959	0	69
										Acidimicrobineae	0.000176518	0	0.00224625	1.16959	0	107
										Pseudobutyrivibrio	0.000160885	0	0.000788682	5.26316	84	75
										Bizionia	0.00015346	0	0.00131263	1.75439	127	77
										Arcicella	0.000148453	0	0.00176964	1.16959	0	40
										Arcobacter	0.000134547	0	0.000885321	2.92398	116	81
										Brochothrix	0.00013362	0	0.00174219	0.584795	0	0
										Bacillus	0.000131283	0	0.00141779	1.16959	0	86
										Polynucleobacter	0.000112476	0	0.00103543	1.16959	0	59
										Macrococcus	8.82337e-05	0	0.00115043	0.584795	0	85
										Nitrincola	7.64131e-05	0	0.000447757	3.50877	111	54
										Streptomycineae	6.73527e-05	0	0.00065581	1.75439	128	0
										Coprococcus	6.316e-05	0	0.000581716	1.16959	0	65
										Geobacillus	5.29402e-05	0	0.000690256	0.584795	0	74
										Megamonas	4.93113e-05	0	0.000642941	0.584795	0	53
										Mesonia	3.52935e-05	0	0.000460171	0.584795	0	68
										Pusillimonas	3.21426e-05	0	0.000419089	0.584795	0	0
										Conexibacteraceae	3.12591e-05	0	0.000407569	0.584795	0	0
										Blautia	3.09656e-05	0	0.000403742	0.584795	0	91
										Marinomonas	2.51766e-05	0	0.000191584	1.75439	0	120
										Bilophila	2.29729e-05	0	0.000211748	1.16959	0	108
										Sphingobacterium	9.5799e-06	0	0.000124907	0.584795	0	0
										Desemzia	9.3242e-06	0	0.000121573	0.584795	0	0
										Filifactor	8.45312e-06	0	0.000110215	0.584795	0	0
										Psychrobacter	7.39349e-06	0	9.63993e-05	0.584795	0	0

## Sheet: Prev_order
Rank	Baseline	Mean	Median	Stdev	Prevalence	RA Rank	Hub Rank	Metabolism		Unwell	Mean	Median	Stdev	Prevalence	RA Rank	Hub Rank	Metabolism		PE	Mean	Median	Stdev	Prevalence	RA Rank	Hub Rank	Metabolism
1	Prevotella	12.5374	6.25712	15.0894	100	2	4	-		Streptococcus	12.0738	5.01612	14.122	98.8304	3	25	+		Streptococcus	14.1273	9.86932	13.1979	100	2	22	+
2	Rothia	6.38291	2.00188	13.6233	100	4	54	-		Rothia	5.88398	1.77568	12.2027	98.2456	5	14	-		Prevotella	9.92701	7.08581	12.8848	100	3	9	-
3	Streptococcus	9.70543	5.7686	11.2036	98.75	3	10	+		Prevotella	15.1429	6.88544	19.7437	96.4912	2	16	-		Rothia	6.46619	0.479511	15.7437	100	4	35	-
4	Actinomyces	2.41913	0.666401	4.0894	98.75	8	19	-		Veillonella	4.898	0.886222	8.43001	93.5673	6	11	-		Haemophilus	4.75521	0.0234167	17.451	100	6	52	+/-
5	Veillonella	3.45502	1.45954	4.99376	95	6	2	-		Actinomyces	2.1379	0.216989	4.04052	92.9825	9	19	-		Veillonella	2.89358	1.06865	3.51062	100	8	11	-
6	Gemella	1.52808	0.392697	2.76907	95	11	11	+/-		Stenotrophomonas	9.38858	0.0956091	18.1959	87.7193	4	9	+		Actinomyces	2.31068	0.517208	3.66123	100	9	1	-
7	Pseudomonas	41.2894	46.8802	36.7094	92.5	1	5	+		Pseudomonas	30.7895	13.5534	34.4543	84.2105	1	6	+		Staphylococcus	0.474009	0.0993294	0.984371	100	17	36	+/-
8	Stenotrophomonas	6.2892	0.0233381	20.6805	92.5	5	23	+		Staphylococcus	2.63085	0.0154264	9.90951	81.2865	8	99	+/-		Neisseria	0.227759	0.0139839	0.487759	100	26	23	+
9	Staphylococcus	1.07627	0.0111053	4.5975	90	14	41	+/-		Gemella	1.30637	0.0197795	3.85701	81.2865	13	12	+/-		Pseudomonas	36.6452	33.0678	36.1337	93.75	1	30	+
10	Solobacterium	0.484595	0.0405115	1.03375	85	18	25	-		Solobacterium	0.499303	0.034638	1.81182	72.5146	16	4	-		Stenotrophomonas	2.27451	0.0916465	5.40574	93.75	10	29	+
11	Atopobium	0.227184	0.0261933	0.495824	85	21	21	-		Neisseria	0.895336	0.00586304	6.0896	70.7602	15	124	+		Gemella	2.257	0.20435	4.59144	93.75	11	14	+/-
12	Fusobacterium	1.54183	0.100719	3.56239	82.5	10	22	-		Haemophilus	0.302969	0.00513518	1.3308	69.0058	18	41	+/-		Bifidobacterium	1.44542	0.112001	3.12984	93.75	13	53	-
13	Oribacterium	0.158331	0.045919	0.248403	81.25	25	17	+		Bifidobacterium	1.57458	0.0101368	5.76796	68.4211	12	7	-		Vibrio	0.142298	0.0404243	0.237078	93.75	27	49	+/-
14	Porphyromonas	1.42356	0.0180807	4.28121	78.75	12	93	-		Acidovorax	0.186332	0.0043956	0.635926	68.4211	24	80	+		Pseudoalteromonas	0.256534	0.0622705	0.495539	87.5	24	62	+
15	Bifidobacterium	0.733156	0.0199849	2.74977	77.5	15	6	-		Fusobacterium	0.318277	0.00809553	1.56379	67.8363	17	42	-		Solobacterium	0.0768409	0.0199155	0.136908	87.5	31	10	-
16	Propionibacterium	0.0228535	0.00535499	0.0516971	77.5	43	3	-		Burkholderia	4.13649	0.00890142	18.8318	66.0819	7	128	+		Uruburuella	0.0310221	0.00740418	0.0521826	87.5	38	63	+/-
17	Capnocytophaga	0.224415	0.0307728	0.609074	76.25	22	26	+/-		Vibrio	0.0298388	0.00478332	0.0849045	66.0819	43	39	+/-		Atopobium	0.298425	0.0729498	0.490718	81.25	21	69	-
18	Johnsonella	0.0977763	0.0164181	0.205883	72.5	29	1	-		Lactobacillus	0.227509	0.0051113	0.887706	64.3275	21	72	+/-		Porphyromonas	0.291831	0.00674207	0.800848	81.25	22	21	-
19	Haemophilus	2.36399	0.00605386	10.8647	70	9	20	+/-		Oribacterium	0.244374	0.00296961	1.03263	63.1579	20	18	-		Johnsonella	0.133204	0.0407872	0.302672	81.25	28	8	-
20	Neisseria	0.701817	0.00349932	3.58179	67.5	16	32	+		Sphingopyxis	0.225902	0.0036949	0.800857	61.9883	22	105	-		Fusobacterium	4.84932	0.183185	11.0184	75	5	64	-
21	Vibrio	0.0158093	0.00346455	0.0377482	67.5	49	31			Brevundimonas	0.173165	0.0028046	0.617465	60.8187	26	96			Oribacterium	0.389041	0.0250699	0.752482	75	18	13
22	Acidovorax	0.0690601	0.0030235	0.214077	66.25	34	74			Johnsonella	0.170291	0.0043572	0.416262	60.8187	27	20			Lactobacillus	0.230238	0.031866	0.551947	75	25	51
23	Corynebacterium	0.393486	0.00810686	1.72318	62.5	19	76			Corynebacterium	0.0751157	0.00597443	0.170109	60.8187	35	71			Mogibacterium	0.0690952	0.00384986	0.136915	75	32	43
24	Lactobacillus	0.0595964	0.00304902	0.286866	61.25	36	27			Atopobium	0.183785	0.00351087	0.51864	59.0643	25	45			Acidovorax	0.0486623	0.00509493	0.0971994	75	35	18
25	Pseudoalteromonas	0.0368962	0.00466253	0.10204	61.25	38	75			Enterococcus	1.71454	0.00582785	5.80559	57.8947	11	3			Leptotrichia	0.0386497	0.0043487	0.071984	75	37	3
26	Burkholderia	1.29673	0.00259048	10.8279	60	13	92			Porphyromonas	1.06022	0.0023024	5.88381	57.8947	14	10			Corynebacterium	0.114756	0.00584478	0.194105	68.75	29	39
27	Leptotrichia	0.0845563	0.00417697	0.222394	60	30	15			Acinetobacter	0.0476424	0.00191146	0.161689	57.8947	37	32			Capnocytophaga	0.102595	0.00978576	0.265559	68.75	30	24
28	Megasphaera	0.158935	0.00178543	0.598302	58.75	24	62			Capnocytophaga	0.139027	0.00440937	0.392204	57.3099	29	8			Brevundimonas	0.0237062	0.00225465	0.0510183	68.75	41	25
29	Sphingopyxis	0.0807154	0.00190484	0.254933	58.75	31	61			Pseudoalteromonas	0.0468624	0.00486405	0.154287	57.3099	38	43			Moryella	0.336045	0.015324	0.844505	62.5	19	19
30	Campylobacter	0.072945	0.00127067	0.178241	58.75	33	47			Megasphaera	0.141418	0.00117029	0.437485	50.8772	28	89			Propionibacterium	0.0135612	0.00115941	0.0202327	62.5	50	7
31	Moryella	0.076052	0.00312713	0.227238	57.5	32	34			Herminiimonas	0.077675	0.000934868	0.284558	50.2924	34	35			Burkholderia	0.0133793	0.00313551	0.0248288	62.5	51	45
32	Mogibacterium	0.110674	0.00249182	0.332743	55	28	8			Leptotrichia	0.21203	0	1.06957	46.1988	23	31			Achromobacter	0.011654	0.00498644	0.0148395	62.5	54	26
33	Brevundimonas	0.0653214	0.00239997	0.195161	52.5	35	107			Propionibacterium	0.0333331	0	0.148846	45.614	42	17			Sphingopyxis	0.0167507	0.00128627	0.0369461	56.25	48	17
34	Herminiimonas	0.0279152	0.000489256	0.0913536	50	41	99			Uruburuella	0.0066255	0	0.0215313	44.4444	59	24			Acinetobacter	0.011801	0.0013389	0.0219058	56.25	53	40
35	Tannerella	0.0125852	0	0.0285698	48.75	53	56			Campylobacter	0.107261	0	0.448473	43.2749	31	38			Delftia	0.0054118	0.00128627	0.0119256	56.25	60	55
36	Parvimonas	0.154252	0	0.545903	46.25	26	36			Moryella	0.133212	0	0.770389	42.6901	30	29			Enterococcus	0.784014	0.00165684	2.9902	50	15	83
37	Acinetobacter	0.0128775	0	0.0383836	46.25	51	100			Mogibacterium	0.0184115	0	0.0640556	38.0117	48	27			Parvimonas	0.284344	0.00122935	0.977274	50	23	28
38	Catonella	0.0316096	0	0.0838715	45	40	94			Lactococcus	0.275707	0	1.91356	34.5029	19	48			Campylobacter	0.063181	0.000356801	0.107434	50	33	33
39	Uruburuella	0.0127123	0	0.0784757	41.25	52	88			Achromobacter	0.0227305	0	0.119638	32.1637	46	111			Dialister	0.0460109	0.00195725	0.126669	50	36	6
40	Selenomonas	0.0194791	0	0.0622139	38.75	46	39			Parvimonas	0.0568297	0	0.336195	30.4094	36	82			Herminiimonas	0.0270619	0.000356801	0.0765597	50	40	34
41	Lactococcus	0.208943	0	1.68316	37.5	23	44			Ralstonia	0.00370679	0	0.0235789	29.2398	64	78			Shuttleworthia	0.0204649	0.000356801	0.0456981	50	43	65
42	Dialister	0.0387314	0	0.126887	35	37	50			Dialister	0.0187943	0	0.086001	25.731	47	73			Megasphaera	0.00648054	0.000525558	0.00961458	50	58	12
43	Enterococcus	0.126551	0	0.817975	32.5	27	18			Bergeyella	0.00685093	0	0.022753	25.731	58	114			Lactococcus	0.985852	0	3.79993	37.5	14	82
44	Bergeyella	0.0189816	0	0.0680311	32.5	47	28			Catonella	0.0237573	0	0.110074	25.1462	44	15			Halomonas	0.00974488	0	0.0260954	37.5	56	50
45	Incertae_Sedis	0.0103514	0	0.0444465	30	55	52			Selenomonas	0.0371184	0	0.206533	24.5614	40	79			Catonella	0.0092009	0	0.0213391	37.5	57	15
46	Peptostreptococcus	0.0332331	0	0.157588	28.75	39	65			Pelomonas	0.00272005	0	0.0114947	23.3918	68	55			Tannerella	0.00398971	0	0.00896985	37.5	62	56
47	Achromobacter	0.262146	0	1.49142	27.5	20	63			Incertae_Sedis	0.0234336	0	0.101315	19.883	45	21			Inquilinus	3.5122	0	8.68639	31.25	7	67
48	Abiotrophia	0.0205361	0	0.072478	23.75	45	37			Inquilinus	1.85409	0	9.88926	19.2982	10	33			Sneathia	0.642901	0	1.67991	31.25	16	48
49	Shuttleworthia	0.0206749	0	0.109684	20	44	83			Polaromonas	0.00201117	0	0.00832256	18.7135	79	64			Selenomonas	0.0145697	0	0.0274592	31.25	49	4
50	Treponema	0.0132703	0	0.094193	20	50	12			Escherichia-Shigella	0.00109097	0	0.00384951	18.1287	91	102			Bergeyella	0.0102573	0	0.0182212	31.25	55	2
51	Ralstonia	0.00270062	0	0.011158	20	67	101			Halomonas	0.000872024	0	0.00323372	18.1287	94	2			Ralstonia	0.00211469	0	0.00590315	31.25	71	41
52	Inquilinus	2.98967	0	11.4052	18.75	7	78			Peptostreptococcus	0.0120993	0	0.0689678	17.5439	51	123			Pelomonas	0.00160884	0	0.00379238	31.25	73	71
53	Peptoniphilus	0.0161324	0	0.0897503	18.75	48	51			Tannerella	0.00958935	0	0.0397124	17.5439	53	56			Silanimonas	0.000834205	0	0.00146255	31.25	78	59
54	Escherichia-Shigella	0.00122054	0	0.00432174	18.75	76	35			Delftia	0.00136833	0	0.00475224	17.5439	87	84			Incertae_Sedis	0.0175873	0	0.0386398	25	47	38
55	Derxia	0.0244155	0	0.152882	12.5	42	7			Azotobacter	0.0847082	0	0.404534	15.7895	33	61			Howardella	0.00466092	0	0.015507	25	61	20
56	Mycoplasma	0.00683584	0	0.0382171	12.5	57	111			Abiotrophia	0.0411678	0	0.232778	14.6199	39	118			Aeromonas	0.00150513	0	0.00378986	25	75	32
57	Howardella	0.000660148	0	0.00214846	12.5	82	70			Shuttleworthia	0.0127668	0	0.0643859	14.0351	50	92			Nitrincola	0.000379983	0	0.000731151	25	84	31
58	Sneathia	0.662286	0	2.99785	11.25	17	59			Sphingomonas	0.0023266	0	0.00997361	11.6959	74	22			Bordetella	1.70894	0	4.1192	18.75	12	58
59	Paludibacter	0.00415107	0	0.0203939	11.25	62	48			Bordetella	0.0946841	0	0.564857	9.94152	32	51			Pantoea	0.0196376	0	0.0541787	18.75	44	61
60	Polaromonas	0.00108882	0	0.00586891	11.25	77	40			Cupriavidus	0.00273891	0	0.0223397	9.94152	67	87			Anaerococcus	0.0190962	0	0.0723292	18.75	46	57
61	Delftia	0.000759093	0	0.003713	11.25	81	57			Actinobacillus	0.0360541	0	0.331754	8.77193	41	113			Treponema	0.00385407	0	0.0109073	18.75	63	5
62	Anaerococcus	0.00642733	0	0.0434808	10	58	102			Helicobacter	0.00545265	0	0.0329426	8.77193	61	5			Peptoniphilus	0.00353135	0	0.00935744	18.75	66	16
63	Halomonas	0.000479588	0	0.0023931	10	86	30			Phenylobacterium	0.000511908	0	0.00210938	8.77193	107	0			Cupriavidus	0.00322539	0	0.0102819	18.75	67	47
64	Bordetella	0.00374045	0	0.018145	8.75	65	91			Leuconostoc	0.0150819	0	0.122388	8.18713	49	88			Macrococcus	0.00272283	0	0.00677247	18.75	70	27
65	Pelomonas	0.000590057	0	0.00285004	8.75	84	97			Rheinheimera	0.00218236	0	0.0162833	8.18713	77	125			Comamonas	0.00107639	0	0.00247047	18.75	77	66
66	Rheinheimera	0.000417419	0	0.00183993	8.75	89	43			Flavobacterium	0.000522373	0	0.00246362	8.18713	106	104			Escherichia-Shigella	0.000641578	0	0.00180036	18.75	79	70
67	Azotobacter	0.0121863	0	0.0567231	7.5	54	13			Bacteroides	0.00223977	0	0.0118299	7.60234	76	46			Paenibacillus	0.000419591	0	0.000990791	18.75	82	60
68	Frankia	0.00381421	0	0.0192634	6.25	64	45			Novosphingobium	0.000804254	0	0.0036305	7.60234	98	0			Peptostreptococcus	0.0275841	0	0.10618	12.5	39	37
69	Moraxella	0.000828883	0	0.00557917	6.25	79	98			Lacibacter	0.000536043	0	0.00303759	7.60234	104	0			Moraxella	0.0209011	0	0.0770634	12.5	42	68
70	Aeromonas	0.000293875	0	0.00138102	6.25	94	9			Desulfovibrio	0.00228545	0	0.0102459	7.01754	75	34			Derxia	0.0121144	0	0.0415628	12.5	52	42
71	Kineosporia	0.00900539	0	0.0653984	5	56	53			Anaerococcus	0.00161381	0	0.0103778	7.01754	82	117			Phenylobacterium	0.000572525	0	0.00183378	12.5	80	46
72	Enhydrobacter	0.0056397	0	0.0470401	5	59	38			Silanimonas	0.00266884	0	0.0252064	6.43275	69	93			Alcaligenes	0.000397738	0	0.00105329	12.5	83	54
73	Akkermansia	0.0048451	0	0.0264282	5	60	16			Paenibacillus	0.000259686	0	0.00117445	6.43275	124	0			Actinobacillus	0.310339	0	1.20194	6.25	20	85
74	Anaeroglobus	0.00424699	0	0.0303095	5	61	24			Peptoniphilus	0.0068814	0	0.0590061	5.84795	57	94			Azotobacter	0.0617066	0	0.238989	6.25	34	89
75	Butyrivibrio	0.0040764	0	0.0216686	5	63	42			Alistipes	0.00306456	0	0.0177655	5.84795	65	37			Aggregatibacter	0.0191148	0	0.0740315	6.25	45	78
76	Serratia	0.00319743	0	0.0178874	5	66	80			Aggregatibacter	0.0012802	0	0.00770503	5.84795	89	95			Butyrivibrio	0.00551836	0	0.0213725	6.25	59	96
77	Deinococcus_yunweiensis	0.00254402	0	0.0188847	5	68	103			Variovorax	0.000587554	0	0.00330452	5.84795	101	30			Bizionia	0.00384971	0	0.0149099	6.25	64	95
78	Cardiobacterium	0.00178698	0	0.0133089	5	69	110			Odoribacter	0.000572174	0	0.00388703	5.84795	102	50			Abiotrophia	0.00367891	0	0.0142483	6.25	65	86
79	Peptococcus	0.00167471	0	0.00927591	5	70	49			Anoxybacillus	0.00849237	0	0.0685127	5.26316	54	66			Janthinobacterium	0.00293841	0	0.0113804	6.25	68	91
80	Desemzia	0.00167322	0	0.00954763	5	71	114			Mycoplasma	0.00700656	0	0.0678932	5.26316	56	1			Rheinheimera	0.00293841	0	0.0113804	6.25	69	92
81	Plesiomonas	0.0012955	0	0.00623548	5	75	79			Frankia	0.005625	0	0.0319469	5.26316	60	116			Novosphingobium	0.00211038	0	0.00817346	6.25	72	44
82	Cupriavidus	0.000550613	0	0.00296503	5	85	112			Moraxella	0.00263497	0	0.0201414	5.26316	70	76			Chryseobacterium	0.00153374	0	0.00594016	6.25	74	97
83	Bulleidia	0.000249108	0	0.00133013	5	98	126			Allobaculum	0.0010421	0	0.00633515	5.26316	92	58			Mycoplasma	0.00117736	0	0.00455991	6.25	76	80
84	Vagococcus	0.00160234	0	0.00851799	3.75	72	87			Pseudobutyrivibrio	0.000160885	0	0.000788682	5.26316	0	75			Weissella	0.000453326	0	0.00175572	6.25	81	79
85	Actinobacillus	0.00130963	0	0.0101098	3.75	74	64			Mucispirillum	0.00260477	0	0.0187455	4.67836	71	70			Pseudobutyrivibrio	0.000326209	0	0.0012634	6.25	85	94
86	Rhodanobacter	0.00100005	0	0.00859709	3.75	78	89			Parasutterella	0.00149135	0	0.012914	4.67836	84	28			Lacibacter	0.000312649	0	0.00121088	6.25	86	76
87	Silanimonas	0.000596535	0	0.00354371	3.75	83	119			Anaerotruncus	0.000659633	0	0.00455007	4.67836	100	44			Rhizobium	0.000307337	0	0.00119031	6.25	87	72
88	Bacteroides	0.000313267	0	0.00223078	3.75	92	14			Enhydrobacter	0.000510075	0	0.00244329	4.67836	108	100			Vagococcus	0.000197084	0	0.000763304	6.25	88	84
89	Flavobacterium	0.000292531	0	0.00182044	3.75	95	71			Rhizobium	0.000482452	0	0.00322775	4.67836	109	101			Dyadobacter	0.000163104	0	0.000631701	6.25	89	87
90	Alcaligenes	0.000268032	0	0.00154411	3.75	96	77			Howardella	0.000471828	0	0.00290365	4.67836	110	60			Enhydrobacter	0.000156324	0	0.000605441	6.25	90	98
91	Sphingomonas	0.000223179	0	0.00119956	3.75	99	109			Derxia	0.0113488	0	0.0922468	4.09357	52	106			Tepidimonas	0.000153668	0	0.000595155	6.25	91	93
92	Shewanella	0.000155372	0	0.000896453	3.75	102	29			Treponema	0.00461288	0	0.0419005	4.09357	62	26			Massilia	0.000153668	0	0.000595155	6.25	92	73
93	Nubsella	0.000142365	0	0.000917013	3.75	104	106			Cardiobacterium	0.00452086	0	0.0395509	4.09357	63	103			Cloacibacterium	8.92003e-05	0	0.000345471	6.25	93	74
94	Nitrincola	0.000106192	0	0.000621963	3.75	108	55			Shewanella	0.00149572	0	0.0153712	4.09357	83	0			Polaromonas	8.15522e-05	0	0.00031585	6.25	94	88
95	Cloacibacterium	9.28502e-05	0	0.000509029	3.75	111	116			Aeromonas	0.00066547	0	0.00566466	4.09357	99	57			Geotoga	7.81621e-05	0	0.000302721	6.25	95	90
96	Psychrobacter	7.99592e-05	0	0.000432797	3.75	113	128			Parabacteroides	0.000446232	0	0.00282034	4.09357	114	23			Marinomonas	7.81621e-05	0	0.000302721	6.25	96	75
97	Allobaculum	0.00134945	0	0.00929525	2.5	73	113			Sneathia	0.000261579	0	0.00170229	4.09357	123	126			Peptococcus	6.92567e-05	0	0.00026823	6.25	97	77
98	Streptomycineae	0.000788865	0	0.00683911	2.5	80	118			Dyadobacter	0.000224053	0	0.00145588	4.09357	128	115			Finegoldia	6.36255e-05	0	0.000246421	6.25	98	81
99	Deinococcus_sp._3B1	0.000462868	0	0.00327185	2.5	87	104			Kineosporia	0.00815477	0	0.0499773	3.50877	55	121
100	Aggregatibacter	0.000458356	0	0.00394156	2.5	88	95			Akkermansia	0.00255281	0	0.0186055	3.50877	72	122
101	PeM15	0.000384273	0	0.00281535	2.5	91	46			Cloacibacterium	0.002407	0	0.0295609	3.50877	73	0
102	Helicobacter	0.000197088	0	0.00140132	2.5	100	105			Thermus_thermophilus	0.00212065	0	0.0149881	3.50877	78	13
103	Odoribacter	0.00011312	0	0.000831049	2.5	107	82			Deinococcus_yunweiensis	0.00167372	0	0.0102269	3.50877	81	0
104	Bizionia	6.07185e-05	0	0.00042363	2.5	117	73			Serratia	0.00132555	0	0.00902041	3.50877	88	0
105	Mucispirillum	3.32787e-05	0	0.000218434	2.5	125	33			Plesiomonas	0.000561228	0	0.00336397	3.50877	103	0
106	Pediococcus	0.000408991	0	0.00363519	1.25	90	117			Roseburia	0.000419538	0	0.00369574	3.50877	115	67
107	Geotoga	0.00030852	0	0.00274219	1.25	93	58			Oscillibacter	0.000346349	0	0.00355491	3.50877	117	62
108	Rhizobium	0.000266465	0	0.00236839	1.25	97	96			Chryseobacterium	0.000263114	0	0.00235963	3.50877	122	49
109	Conexibacteraceae	0.000185112	0	0.00164531	1.25	101	81			Janthinobacterium	0.000252125	0	0.00154413	3.50877	125	90
110	Filifactor	0.000153263	0	0.00136223	1.25	103	84			Paludibacter	0.00024851	0	0.00161328	3.50877	126	0
111	Parabacteroides	0.000136747	0	0.00121543	1.25	105	69			Nitrincola	7.64131e-05	0	0.000447757	3.50877	0	54
112	Parasutterella	0.000123408	0	0.00109687	1.25	106	85			Pantoea	0.00145945	0	0.0105343	2.92398	85	83
113	Dyadobacter	0.000104027	0	0.000924615	1.25	109	124			Marvinbryantia	0.00046096	0	0.00503428	2.92398	111	52
114	Finegoldia	9.8666e-05	0	0.000876963	1.25	110	121			Nubsella	0.000448971	0	0.0029783	2.92398	112	47
115	Massilia	8.53398e-05	0	0.000758516	1.25	112	108			Alcaligenes	0.000263538	0	0.00174745	2.92398	121	110
116	Arcobacter	7.96432e-05	0	0.000707884	1.25	114	123			Arcobacter	0.000134547	0	0.000885321	2.92398	0	81
117	Pseudobutyrivibrio	6.59538e-05	0	0.00058621	1.25	115	120			Geotoga	0.000853087	0	0.0100347	2.33918	95	63
118	Acidocella	6.42255e-05	0	0.000570849	1.25	116	127			Finegoldia	0.000816589	0	0.00606443	2.33918	97	0
119	Comamonas	5.68932e-05	0	0.000505678	1.25	118	115			Weissella	0.00053192	0	0.00478478	2.33918	105	0
120	Chryseobacterium	5.60978e-05	0	0.000498608	1.25	119	90			Massilia	0.000447282	0	0.00394834	2.33918	113	0
121	Centipeda	5.34074e-05	0	0.000474695	1.25	120	72			Comamonas	0.000329117	0	0.00252994	2.33918	119	0
122	Anaerotruncus	4.55822e-05	0	0.000405143	1.25	121	66			Pediococcus	0.000269323	0	0.00198075	2.33918	120	127
123	Alistipes	4.55822e-05	0	0.000405143	1.25	122	67			Anaeroglobus	0.00277824	0	0.0351641	1.75439	66	112
124	Marvinbryantia	4.55822e-05	0	0.000405143	1.25	123	68			Deinococcus_sp._3B1	0.000965157	0	0.00774964	1.75439	93	0
125	Lacibacter	4.07003e-05	0	0.000361752	1.25	124	60			Ruminococcus	0.000818171	0	0.0100317	1.75439	96	97
126	Leuconostoc	1.77822e-05	0	0.000158052	1.25	126	122			Peptococcus	0.000348286	0	0.00402636	1.75439	116	36
127	Polynucleobacter	1.04345e-05	0	9.27438e-05	1.25	127	86			Bizionia	0.00015346	0	0.00131263	1.75439	0	77
128	Sphingobacterium	8.0021e-06	0	7.11242e-05	1.25	128	125			Streptomycineae	6.73527e-05	0	0.00065581	1.75439	0	0
										Marinomonas	2.51766e-05	0	0.000191584	1.75439	0	120
										Bulleidia	0.00111909	0	0.0145025	1.16959	90	109
										Tepidimonas	0.000329239	0	0.00390755	1.16959	118	119
										Arenimonas	0.00019734	0	0.00227249	1.16959	0	69
										Acidimicrobineae	0.000176518	0	0.00224625	1.16959	0	107
										Arcicella	0.000148453	0	0.00176964	1.16959	0	40
										Bacillus	0.000131283	0	0.00141779	1.16959	0	86
										Polynucleobacter	0.000112476	0	0.00103543	1.16959	0	59
										Coprococcus	6.316e-05	0	0.000581716	1.16959	0	65
										Bilophila	2.29729e-05	0	0.000211748	1.16959	0	108
										Butyrivibrio	0.0018851	0	0.0245787	0.584795	80	98
										Deinococcus_sp._NCCP-154	0.00138629	0	0.018075	0.584795	86	0
										Porphyrobacter	0.000240162	0	0.00313133	0.584795	127	0
										Bdellovibrio	0.000208298	0	0.00271587	0.584795	0	0
										Brochothrix	0.00013362	0	0.00174219	0.584795	0	0
										Macrococcus	8.82337e-05	0	0.00115043	0.584795	0	85
										Geobacillus	5.29402e-05	0	0.000690256	0.584795	0	74
										Megamonas	4.93113e-05	0	0.000642941	0.584795	0	53
										Mesonia	3.52935e-05	0	0.000460171	0.584795	0	68
										Pusillimonas	3.21426e-05	0	0.000419089	0.584795	0	0
										Conexibacteraceae	3.12591e-05	0	0.000407569	0.584795	0	0
										Blautia	3.09656e-05	0	0.000403742	0.584795	0	91
										Sphingobacterium	9.5799e-06	0	0.000124907	0.584795	0	0
										Desemzia	9.3242e-06	0	0.000121573	0.584795	0	0
										Filifactor	8.45312e-06	0	0.000110215	0.584795	0	0
										Psychrobacter	7.39349e-06	0	9.63993e-05	0.584795	0	0

## Sheet: Baseline_RA
Genus	Mean	Median	Stdev	Prevalence	V1	V2	V3	V4	V5	V6	V7	V8	V9	V10	V11	V12	V13	V14	V15	V16	V17	V18	V19	V20	V21	V22	V23	V24	V25	V26	V27	V28	V29	V30	V31	V32	V33	V34	V35	V36	V37	V38	V39	V40	V41	V42	V43	V44	V45
Pseudomonas	41.2894	46.8802	36.7094	92.5	0.00528779	0.00201884	0.000202692	0.000856725	0	0	0	0	0	0	0.00344828	0.00637292	0.000773743	0.00033806	0.000866714	0.380825	0.016738	0.0157969	0.00352827	0.0478936	0.0208925	0.674188	0.793161	0.724221	0.930786	0.90953	0.500393	0.948721	0.885559	0.902923	0.949937	0.00133518	0.0672927	0.168989	0.573562	0.724126	0.632485	0.804196	0.850575	0.437635	0.715383	0.778916	0.65306	0.678029	0.574419
Prevotella	12.5374	6.25712	15.0894	100	0.00290636	0.00120422	0.00855359	0.00444489	0.422109	0.563663	0.511582	0.442492	0.554899	0.561299	0.00179045	0.288187	0.109772	0.063574	0.0651335	0.0615683	0.304063	0.000470146	0.000441034	0.215855	0.122608	0.140719	0.0226595	0.0473295	0.0315968	0.0181468	0.296746	0.024912	0.0286703	0.0114948	0.00680386	0.179662	0.405176	0.321901	4.54019e-05	6.85401e-05	9.51249e-05	0.0699301	0.109195	0.106663	0.011006	0.0416806	0.0393848	0.0124164	0.00489699
Streptococcus	9.70543	5.7686	11.2036	98.75	0.0269447	0.00237303	0.0815632	0.0677418	0.0637783	0.0891675	0.00440753	0.116448	0.0270576	0.0513302	0.00364721	0.208412	0.406989	0.221936	0.315267	0.0448828	0.122798	0.00310296	0.00987916	0.139018	0.0528411	0.091878	0.0668095	0.139659	0.0114386	0.0330958	0.102796	0.013736	0.0366685	0.0415901	0.0153297	0.220049	0.332029	0.265949	0.000204309	0	0.000142687	0.048951	0.0114943	0.172218	0.063219	0.0930392	0.0341597	0.0475947	0.0759667
Rothia	6.38291	2.00188	13.6233	100	0.00259908	0.000637529	0.0199449	0.0089805	0.134247	0.071957	0.0200927	0.0373186	0.202677	0.0522999	0.871286	0.0131747	0.0327218	0.0607757	0.214598	0.0259984	0.0461577	0.45134	0.39402	0.0219248	0.0105602	0.0198741	0.0540672	0.0318253	0.0230245	0.0170757	0.0110735	0.00774519	0.0261355	0.0195942	0.0135447	0.096849	0.0029733	0.00604735	6.81029e-05	6.85401e-05	0.00118906	0.041958	0.00574713	0.0936925	0.0100368	0.0135247	0.0208022	0.0937266	0.182229
Stenotrophomonas	6.2892	0.0233381	20.6805	92.5	0.954164	0.990614	0.80347	0.886832	0.00184772	0.00272564	0.000108519	0.000444269	0.000218794	0.0193322	0.00954907	0.000285888	7.48783e-05	0.000244154	0.0010545	0.00226354	0.000354342	0.000282087	8.82068e-05	0.000100266	1.34012e-05	0.000615569	0.00074038	0.00102857	0	0.00018628	5.4603e-05	6.49764e-05	1.71268e-05	1.65631e-05	0	0.000726341	0.00169611	0.117143	0.425915	0.274503	0.361189	0	0	0.0994804	0.0051905	0.00388176	0.0523493	0.00059923	0
Veillonella	3.45502	1.45954	4.99376	95	0.000396904	0.000177091	0.00386466	0.000624906	0.000573431	0.00070088	0.041546	0.152137	0.0732597	0.11466	0.000994695	0.247591	0.145638	0.0832942	0.1229	0.0270008	0.137074	0.000564175	0.00105848	0.0740796	0.0184937	0.00279644	0.0011885	0.00136135	0	0.00527795	0.0769357	0.00191031	0.00337398	0.00291511	0.00566989	0.053354	0.174638	0.10846	0	0	9.51249e-05	0.013986	0	0.0346781	0.0367774	0.0324504	0.021313	0.00111034	0.000659698
Inquilinus	2.98967	0	11.4052	18.75	1.28034e-05	0	0	0	0	0	0	0	0	0	6.6313e-05	1.1912e-05	0	0	0.138342	0.126047	0.170233	0.514528	0.578019	0.237329	0.626869	0	0	0	0	0	0	0	0	0	0	0	0	0	0	0	0	0	0	0	0	0	0	1.76244e-05	0
Actinomyces	2.41913	0.666401	4.0894	98.75	0.00121632	0.0011688	0.00572942	0.00403165	0.214973	0.170547	0.104904	0.0785369	0.0123984	0.107387	0.00159151	0.113259	0.117334	0.114809	0.0355208	0.0260307	0.0131946	0.00197461	0.000793861	0.0731605	0.00818815	0.0231278	0.0139698	0.0136135	0.000415218	0.00183176	0.0011139	0.000948656	0.00369939	0.00576398	0.00293994	0.0446806	0.000418919	3.36587e-05	2.2701e-05	0.00017135	9.51249e-05	0	0.00574713	0.00314694	0.00120478	0.00294205	0.0555512	0.00658272	0.00400893
Haemophilus	2.36399	0.00605386	10.8647	70	0.000140837	0.000106255	0.000108102	6.04747e-05	0.000637146	0.00101238	8.34759e-06	0.00735512	0.000109397	6.06024e-05	0	9.5296e-05	0.000723824	0.00300498	0	0.000194018	0	0	0	0	0	0	0	0	6.69707e-06	0	0	0	0.000119888	0	0.000293994	0.0446379	3.06526e-05	3.36587e-05	2.2701e-05	0	0	0	0	0.000111069	0.00750947	8.78225e-05	0	1.76244e-05	5.0746e-05
Fusobacterium	1.54183	0.100719	3.56239	82.5	0.000550544	0.000389601	0.00177017	0.000937358	0.000318573	0.000155751	8.34759e-06	0.00360351	0	0.00290891	0.000596817	0.00406199	0.0291526	0.000544652	0.000144452	0.00776071	0.0565176	0	0.000176414	0.0600257	0.0204905	0.000316578	9.74184e-05	1.51261e-05	0	0	0	0	0	0	0	0.00633412	0.000214568	0	0	3.427e-05	4.75624e-05	0	0.0114943	4.93638e-05	0.00182981	0.000632322	0.00151253	0.00942906	0.0262357
Gemella	1.52808	0.392697	2.76907	95	7.04185e-05	7.08366e-05	0.0271066	0.00664214	0.000318573	0.000856631	0.000233733	0.0395399	0.000401123	0.000606024	0	0.0121621	0.0730812	0.0462015	0.000216678	0.0157154	0.0147891	0.000658204	0	0.036714	0.0324042	0.00707025	0.00257185	0.00372101	6.69707e-06	6.20935e-05	3.27618e-05	9.0967e-05	0.00462424	0.00655901	0.00327593	0.0659368	0.000326961	1.12196e-05	0	0.00017135	9.51249e-05	0.00699301	0	0.00694796	0.00910376	0.00726292	0.00166968	0.00413292	0.00971785
Porphyromonas	1.42356	0.0180807	4.28121	78.75	0.00169004	0.000141673	0.00870223	0.0048279	0.000127429	0.000233627	0.0688259	0.00177708	0.0173942	0.00521181	0	0.000131032	0.00604018	7.51244e-05	0.0931428	0.00446241	0.0184724	0.000188058	0	0.00451196	0.00290807	0.00654261	0.000331223	0.000937817	6.69707e-06	0	2.18412e-05	1.29953e-05	0	0	0	0.00771203	0.000408701	0.000123415	0	0	0	0	0	0.0227074	0.00585177	0.000122952	0	0.0166991	0.019385
Burkholderia	1.29673	0.00259048	10.8279	60	0.000198452	0	0	0	0.000892004	0.000856631	0.000375642	0.00360351	0.00171389	0.000363614	0.000862069	0.000190592	0.000848621	0	0.000158898	0.0101213	0.000102573	0.00131641	0.0013231	0	0	7.03507e-05	0.00113005	9.07565e-05	6.69707e-06	0.000388084	0.000229333	1.29953e-05	0	0	0	0	6.13052e-05	1.12196e-05	0	0	0	0	0	0	0	0	0	2.64366e-05	2.5373e-05
Staphylococcus	1.07627	0.0111053	4.5975	90	8.32218e-05	0	0.000310794	1.00791e-05	0.000191144	0.000778756	1.66952e-05	0.000641722	0.000109397	6.06024e-05	0.0874668	0.000869576	0.00204667	0.307635	0.000202233	0.240162	0.00704022	0.00103432	0.00105848	6.68438e-05	0.0065532	0.000105526	3.89674e-05	9.07565e-05	6.69707e-06	1.55234e-05	0.00114666	5.19811e-05	6.85072e-05	0	4.19992e-05	0.00347148	0.000102175	0	4.54019e-05	0	0	0.00699301	0	0.000172773	1.81169e-05	2.63468e-05	0	0.000845972	5.0746e-05
Bifidobacterium	0.733156	0.0199849	2.74977	77.5	0.0015428	0.000177091	0.0019053	0.000161266	0.126346	0.0553695	0.194925	0.0264093	0.0792765	0.0103024	0.000464191	0.0146398	0.000299513	0.0135412	0.0036402	0.00485044	0.00136142	9.40291e-05	8.82068e-05	0.0097592	0.0032297	0	0	0	0	7.76169e-05	0.00221688	3.89858e-05	0.00167843	0.000463768	0.000104998	0.000128178	3.06526e-05	2.24391e-05	0	0	0	0	0	0.00124644	0.00173017	0.0016335	0.000373222	0.00123371	0.000634325
Neisseria	0.701817	0.00349932	3.58179	67.5	0.000160042	0	0.0104724	0.00152195	0.000509716	0.000155751	8.34759e-06	0.000394906	0	0.000121205	0	2.3824e-05	0.000574067	0.000281717	0.000895604	0	5.59488e-05	0	0	3.34219e-05	1.34012e-05	1.75877e-05	5.8451e-05	0	4.01824e-05	0	0	0	0	0	0	0.15517	4.08701e-05	4.48783e-05	0	0	0	0	0	0.00025916	0.001549	9.66048e-05	1.96433e-05	1.76244e-05	5.0746e-05
Sneathia	0.662286	0	2.99785	11.25	5.76151e-05	0	0	0	0	0	0	0	0	0	0	0	0	0	0	0	0	0	0	0	0	0	0	0	0	0	0	0	0	0	0	0	0	0	0	0	0	0	0	0	0	0	0	4.4061e-05	5.0746e-05
Solobacterium	0.484595	0.0405115	1.03375	85	3.84101e-05	3.54183e-05	2.70256e-05	2.01582e-05	0.00911118	0.00841056	0.0454026	0.00261625	0.0216606	0.0619356	0	0.012865	0.0138525	0.000206592	4.33357e-05	0.000420372	0.00694697	0	0	0.00437827	0.00938086	0.00153013	1.94837e-05	0.000695799	0	0.00013971	0.00103746	0.000389858	0.000154141	9.93789e-05	0	0.00353557	0.00940013	0.00741613	0	0	4.75624e-05	0	0	0.000580025	0.000172111	0.000316161	0.000255363	0.00251148	0.0104537
Corynebacterium	0.393486	0.00810686	1.72318	62.5	7.68202e-05	3.54183e-05	0.00494568	0.00437434	0	0	0	0	0	0.000363614	6.6313e-05	0.000131032	0.000848621	7.51244e-05	0.000115562	0.000323363	0.000615436	0	8.82068e-05	0.000100266	0.000348432	0.00615569	0.00344861	0.00167899	0	0	0	0	0	0	0	0.0690771	4.08701e-05	0.00112196	0.000113505	0.000685401	0	0	0	0.000234478	0.00317046	0.000368855	0	0.117528	0.07891
Achromobacter	0.262146	0	1.49142	27.5	0	0	0	0	0	0	0	0	0	0	0.000464191	3.5736e-05	2.49594e-05	0	0.000216678	0.000388036	1.86496e-05	0	0	0	0.000201018	5.2763e-05	3.89674e-05	1.51261e-05	0	0	0	0	0	0	0	3.20444e-05	0	2.24391e-05	0	0	0.000142687	0	0	0.0116499	0.0818704	0.00625296	0.107076	0	0
Atopobium	0.227184	0.0261933	0.495824	85	0.000204854	0.000247928	0.000256743	4.03165e-05	0	0	0.000267123	0.0180669	0.000291726	6.06024e-05	0.000331565	0.0248127	0.000274554	0.0123204	0.000808933	0.000549717	0.00133345	0	0	0.00476262	0.00475744	7.03507e-05	3.89674e-05	0	0.00193545	1.55234e-05	3.27618e-05	1.29953e-05	0.00270604	0.00057971	0.000566989	0.00270241	0.00016348	1.12196e-05	0	0	4.75624e-05	0	0	0.00348015	3.62339e-05	0.000403984	0.00157146	0.00201799	0.000888054
Capnocytophaga	0.224415	0.0307728	0.609074	76.25	0.00019205	0	0.00212151	0.000604747	0	0.000233627	0	0.000296179	0	0.00375735	0	2.3824e-05	2.49594e-05	0.000131468	0	0.000743735	0.00385114	0.000188058	0	0.00939155	0.00010721	0.00239192	0.00377983	0.00429581	0	0	4.36824e-05	1.29953e-05	6.85072e-05	4.96894e-05	0	0.00513779	0.00016348	2.24391e-05	0	0	0	0	0	0.00118473	0.00643151	0.00146664	3.92866e-05	0.000669727	0.00139551
Lactococcus	0.208943	0	1.68316	37.5	0	0	4.05383e-05	0	0.0121058	0.000934507	0	0.000197453	0	0	6.6313e-05	0.000214416	0.000149757	0	7.22262e-05	0.00025869	9.32479e-05	0.000376117	0.000176414	0.000100266	2.68025e-05	0	0.000642962	3.02522e-05	0	0	1.09206e-05	2.59906e-05	0	0.000132505	0	2.1363e-05	4.08701e-05	1.12196e-05	0	0	0	0	0	0	0	0	0	0	0
Megasphaera	0.158935	0.00178543	0.598302	58.75	0	3.54183e-05	0.000216205	0	0.000254858	7.78756e-05	0.000175299	0.0199427	0.00025526	0.000121205	0	3.5736e-05	0.0291776	0.0403606	0.0016612	0.00148747	4.6624e-05	0	0	0	0	3.51753e-05	3.89674e-05	0	0	1.55234e-05	8.73649e-05	1.29953e-05	0	0	0	0.00609912	4.08701e-05	1.12196e-05	0	0	0	0	0	2.46819e-05	1.81169e-05	8.78225e-06	0.00508761	2.64366e-05	0
Oribacterium	0.158331	0.045919	0.248403	81.25	3.84101e-05	0	0.00194584	0.000201582	0	0.000155751	9.18235e-05	0.0151545	0.000619918	0	0	0.00770706	0.00783726	0.000413184	8.66714e-05	0.00129345	0.00317043	9.40291e-05	0	0.0010695	0	0.00587428	0.00151973	0.00125546	0	0.0019249	0.0049798	0.000779717	0.00085634	0.00533333	0.000419992	0.00515915	7.15227e-05	2.24391e-05	0	0	0	0	0	0.000185114	0.00285342	0.00200235	0.0014536	0.000405361	0.000761189
Parvimonas	0.154252	0	0.545903	46.25	6.40168e-06	3.54183e-05	0.00183774	0.000171345	0	0	0	0	0	0	0	0.00047648	0.00314489	0.000131468	0	0.00132579	0.0135303	9.40291e-05	0	0.0218579	0.0117395	0.000105526	1.94837e-05	0	0	0	0	0	0	0	0	0.000502029	0.000204351	0	0	0	0	0	0	0	0	0	0	0.00124252	0.00449102
Enterococcus	0.126551	0	0.817975	32.5	0	0	0	0	0.00172029	0.000545129	0.00544263	0.00345543	0.00262553	0.000606024	0	0	0	0	4.33357e-05	3.23363e-05	9.32479e-05	0	0	0	0	0	0	0	0	0.000325991	0.000251174	2.59906e-05	0.00433308	0.00145756	0.000818984	0	0.00248286	0.000493661	0	0	0	0	0	0	0	0	0	8.8122e-06	0
Mogibacterium	0.110674	0.00249182	0.332743	55	0	0	0	0	0	0	2.50428e-05	0	3.64657e-05	0	0	0	7.48783e-05	0	7.22262e-05	0.00145513	0.0119171	0	0	0.00329206	0.00356473	8.79384e-05	0	0.000105883	0	0	0	0	0	0	0	0.0036317	2.04351e-05	0	0	0	0	0	0	0.000246819	0	8.78225e-06	0	0.000431798	0.00139551
Johnsonella	0.0977763	0.0164181	0.205883	72.5	0.000128034	0	0.000256743	5.03956e-05	0	0.0123043	2.50428e-05	9.87264e-05	7.29315e-05	0	0	0.00539613	0.000474229	0	2.88905e-05	0.000517381	0.0103039	0	0.000176414	0.00277402	0.00406057	0.00121355	0.000818315	0.000287395	9.3759e-05	3.10467e-05	3.27618e-05	0	0	1.65631e-05	0	0.000523392	1.02175e-05	0	0	0	0	0	0	0.000444274	9.05846e-05	0.00278397	0.00206254	0.000308427	0.000964173
Leptotrichia	0.0845563	0.00417697	0.222394	60	1.9205e-05	7.08366e-05	0.00374304	7.05538e-05	0	0	2.50428e-05	0	0	6.06024e-05	0	0.0069566	0.00132285	0.00125833	4.33357e-05	0.00452708	0.002182	0	0	0.000100266	4.02037e-05	0	0	0	0	0	0	0	0	0	0	0.00839564	5.10877e-05	0	0	3.427e-05	4.75624e-05	0	0	3.70229e-05	0.00337881	9.66048e-05	0	7.93098e-05	0.00025373
Sphingopyxis	0.0807154	0.00190484	0.254933	58.75	6.40168e-05	0	0.000594562	0.00136068	6.37146e-05	0.000389378	0	0	0	0.000181807	0.000994695	0.000107208	0.000174716	0	0	9.70089e-05	5.59488e-05	0.000470146	0	0.000518039	0.00135352	0.00218087	0.00980029	0.0074269	0	0.00364799	1.09206e-05	6.49764e-05	3.42536e-05	0	0	0.000395215	0	1.12196e-05	0	0	0	0	0	0.000308524	0.00830661	0.00135247	0	0.000105746	0
Moryella	0.076052	0.00312713	0.227238	57.5	0	0	0.000945895	0.000131029	0	0	0.000158604	0	0.000109397	0	0	0.0167244	4.99189e-05	0.00114565	5.77809e-05	0.000743735	0.00952994	0	0	0.00554804	0	0.00219846	0.00183147	0.000695799	0	0	0	0	0	0	0	0.00222175	8.17402e-05	0	0	0	0	0	0	0.000678753	2.71754e-05	0.000307379	0.000667871	3.52488e-05	2.5373e-05
Campylobacter	0.072945	0.00127067	0.178241	58.75	1.28034e-05	7.08366e-05	0.000189179	0.000211662	0	0	0	0.000493632	0.00025526	0	0	0.0049673	0.0103332	0.000244154	0.00300461	0.00291027	0.00153859	0.000188058	0	5.01329e-05	0	8.79384e-05	0	0	0	0	0	0	0	0	0	0.0033433	3.06526e-05	0	0	3.427e-05	0	0	0	0.000481297	0.000398572	0.00187062	0.00102145	7.04976e-05	2.5373e-05
Acidovorax	0.0690601	0.0030235	0.214077	66.25	0.000147239	0	0.000567537	0.00106839	0.000191144	0.00070088	0	9.87264e-05	0	0.00115145	0.000795756	3.5736e-05	0.000174716	1.87811e-05	1.44452e-05	6.46726e-05	1.86496e-05	0.000564175	0.000441034	0.000751993	0.00183597	0.00133666	0.00687774	0.00609581	6.69707e-06	0.00249926	0	3.89858e-05	1.71268e-05	0	0	0.000299081	4.08701e-05	0	0	0	0	0	0	0.000222137	0.00578836	0.00135247	0	0.000185056	0
Brevundimonas	0.0653214	0.00239997	0.195161	52.5	0.000121632	0	0.000472947	0.000886963	6.37146e-05	0.000467253	8.34759e-06	0	3.64657e-05	0.000303012	0.00066313	3.5736e-05	7.48783e-05	0	0	0.00025869	6.52735e-05	9.40291e-05	0	0.000685149	0.00100509	0.00207535	0.00808573	0.00766892	0	0.00336857	0	3.89858e-05	0	3.31263e-05	0	0.0002884	0	0.000594637	0	0	0	0	0	0.000197455	0.00666703	0.00140516	0	0.000167432	0
Lactobacillus	0.0595964	0.00304902	0.286866	61.25	0.000147239	0	0	0	0.000764575	0.000856631	0.000100171	0.000394906	0.000182329	0.000848433	0	0.00541996	0.00214651	0.0252042	7.22262e-05	0.00025869	5.59488e-05	0.00131641	0.000441034	1.6711e-05	1.34012e-05	0.00181153	0.000798831	0.000438656	0.000582645	4.65701e-05	8.73649e-05	0	0.000102761	0.000165631	0	1.06815e-05	3.06526e-05	0	0	0	0	0	0	8.63867e-05	4.52923e-05	1.75645e-05	0	0.000449422	0
Dialister	0.0387314	0	0.126887	35	1.9205e-05	0	0	0	0	0	0	0	0	0	0.000265252	0.000464568	0	0.00033806	4.33357e-05	0.000970089	0.00723604	0	0	0.00467907	0.00710265	1.75877e-05	0	0	0	0	0	0	0	0	0	0.000309763	6.13052e-05	0	0	0	0	0	0	0	0	0	0	0	0
Pseudoalteromonas	0.0368962	0.00466253	0.10204	61.25	0.000128034	7.08366e-05	0	0	0.00210258	0.00155751	0.000100171	0.0024188	0.000145863	0.000909036	0.00649867	0	2.49594e-05	0	0.000881159	0.00113177	4.6624e-05	0.000282087	0.000176414	0	0	0.000791445	0.000428641	0.000605043	0	0.000310467	2.18412e-05	0	0	0	0	0.000160222	0.000735662	0.000448783	0	0	0	0	0.00574713	0.000234478	0.000181169	0.000711362	0	8.8122e-05	0.000202984
Peptostreptococcus	0.0332331	0	0.157588	28.75	0	0	0.000405383	4.03165e-05	0	0	0	0	0	0	0	0	0	0	0	0.000808407	1.86496e-05	0	0	0.0103274	0.0097829	0	0	0	0	0	0	0	0	0	0	0	1.02175e-05	0	0	0	0	0	0	0	9.05846e-06	8.78225e-06	0	8.8122e-06	0
Catonella	0.0316096	0	0.0838715	45	1.9205e-05	0	0.000567537	0.000221741	0	0	0	0.00503505	0	0	0	0	0	1.87811e-05	0	0.000388036	0.000624761	0	0	0.00344246	0.00377915	0	0	7.56304e-05	0	0	0	0	0	0	0	0.000384533	2.04351e-05	0	0	0	0	0	0	2.46819e-05	0	0	0.000235719	0.000414174	0.00116716
Herminiimonas	0.0279152	0.000489256	0.0913536	50	8.96235e-05	0	8.10767e-05	0.000332611	0.000127429	7.78756e-05	0	0	0	0.000848433	0.000198939	2.3824e-05	4.99189e-05	0	1.44452e-05	3.23363e-05	2.79744e-05	0	0	0.000384352	0.000576253	0.000597981	0.00294204	0.00242017	0	0.00122635	0	2.59906e-05	0	0	0	0.00021363	0	1.12196e-05	0	0	0	0	0	0.00012341	0.00251825	0.000421548	0	7.93098e-05	0
Derxia	0.0244155	0	0.152882	12.5	0	0	0	0	0	0	0	0.0135255	7.29315e-05	0	0	0	0	0.00125833	2.88905e-05	0	0	9.40291e-05	0	0	0	0	0	0	0	0	0	0	0	0	0	0	2.04351e-05	0	0	0	0	0	0	0	0	0	0	0	0
Propionibacterium	0.0228535	0.00535499	0.0516971	77.5	0.000160042	7.08366e-05	0.000324307	4.03165e-05	0.00299458	0.000389378	0.000550941	0.000740448	0.000291726	0.00024241	0	8.3384e-05	0	9.39055e-05	4.33357e-05	3.23363e-05	0.000223795	0	0	0.000367641	0.000147414	0.00103767	5.8451e-05	0.000105883	2.67883e-05	1.55234e-05	1.09206e-05	2.59906e-05	0.000256902	0.000430642	2.09996e-05	1.06815e-05	0	0	0	3.427e-05	0	0	0	1.2341e-05	0.00304364	0.000245903	1.96433e-05	0.000281991	5.0746e-05
Shuttleworthia	0.0206749	0	0.109684	20	4.48118e-05	0	0.000229717	1.00791e-05	0	0.00872206	0	0	0	0	0	1.1912e-05	0	0.000131468	0	0	0	0	0	0	0	0	0	0	0	0	0	0	0	0	0	0.000224311	0	0	0	0	0	0	0	0	0	0	0	1.76244e-05	0
Abiotrophia	0.0205361	0	0.072478	23.75	0	0	0.00531052	0.00215693	0	0	0	0	0	0	0	1.1912e-05	2.49594e-05	0	0	0	0	0	0	0	0	0	0	0	0	0	0	0	0	0	0	0	0	0	0	0	0	0	0	0	0.00141312	0.000597193	0	0	0
Selenomonas	0.0194791	0	0.0622139	38.75	0	0	0	0	0	0	0	0	0.000145863	0	0	0.00369272	0.00351928	3.75622e-05	0	0.00025869	0.000484889	0	0	0	0	0	0	3.02522e-05	0	0	0	0	0	0	0	0.0020188	0	0	0	0	0	0	0	2.46819e-05	0.000126818	3.5129e-05	0.000235719	8.8122e-06	2.5373e-05
Bergeyella	0.0189816	0	0.0680311	32.5	0	0	0.000256743	4.03165e-05	0	0	0	0	0	0	0	0	4.99189e-05	0	0	0	0.000317043	0	0	0	2.68025e-05	0	0	0.000332774	0	0	0	0	0	0	0	0.00093997	0	0	0	0	0	0	0	0.000308524	0.000380455	0	1.96433e-05	1.76244e-05	5.0746e-05
Peptoniphilus	0.0161324	0	0.0897503	18.75	0	0	0	0	0	0	0	0	0	0	6.6313e-05	1.1912e-05	4.99189e-05	0	0	3.23363e-05	0.000801932	0	0	0.00359285	0.00723667	0	0	0	0	0	1.09206e-05	0	0	0	0	0	0	0	0	0	0	0	0	0	0	0	0	0	0
Vibrio	0.0158093	0.00346455	0.0377482	67.5	8.96235e-05	0.000106255	6.75639e-05	0	0.00121058	0.00109026	3.33904e-05	0.00143153	0.000182329	0.000606024	0.00265252	0	0	0.000262935	0.00030335	0.000388036	4.6624e-05	0	0	6.68438e-05	6.70062e-05	0.000439692	0.000155869	0.000302522	6.69707e-06	0.000124187	0	0.000103962	0	1.65631e-05	0	5.34074e-05	0.000418919	0.000179513	0	0	0	0	0	0.00012341	7.24677e-05	0.000298597	0	1.76244e-05	0.000101492
Treponema	0.0132703	0	0.094193	20	0	0	0.00024323	3.02374e-05	0	0	0	0	0	0	6.6313e-05	0	0	0	1.44452e-05	0	0.00845759	0	0	0	0	0	0	0	0	0	0	0	0	0	0	0.000459304	0	0	0	0	0	0	0	0	0	0	0	0	0
Acinetobacter	0.0128775	0	0.0383836	46.25	3.20084e-05	0.000106255	8.10767e-05	0.000120949	0	7.78756e-05	0	9.87264e-05	3.64657e-05	0	0.000265252	0	0	0	0	0	0	9.40291e-05	0	0.000116977	0.000268025	0.000404517	0.000857282	0.00105883	0	0.000558841	0	0	0	0	0	5.34074e-05	0	0	0	0	4.75624e-05	0	0	4.93638e-05	0.00107796	0.000122952	0	0.000105746	0.000126865
Uruburuella	0.0127123	0	0.0784757	41.25	6.40168e-06	0	0	0	6.37146e-05	0.000155751	1.66952e-05	0.000246816	3.64657e-05	0.000181807	0.00119363	0	2.49594e-05	0	0.000115562	9.70089e-05	1.86496e-05	0.000188058	8.82068e-05	0	0	7.03507e-05	5.8451e-05	7.56304e-05	0	0	0	0	0	0	0	0	8.17402e-05	4.48783e-05	0	0	0	0.00699301	0	3.70229e-05	9.05846e-06	6.14758e-05	0	8.8122e-06	0
Tannerella	0.0125852	0	0.0285698	48.75	3.20084e-05	0	0.000418896	0.000131029	0	0	0	0	0	0	0	0	0	0	0	0	0.000578137	0	0	1.6711e-05	1.34012e-05	0.000404517	0.000389674	0.000151261	0	0	0	0	0	0	0	0.000491348	8.17402e-05	0	0	0	0	0	0	0	3.62339e-05	1.75645e-05	3.92866e-05	0.000123371	0.000177611
Azotobacter	0.0121863	0	0.0567231	7.5	0	0	0	0	0.00203887	0.00436103	0.000350599	0.00143153	0.00120337	0.000363614	0	0	0	0	0	0	0	0	0	0	0	0	0	0	0	0	0	0	0	0	0	0	0	0	0	0	0	0	0	0	0	0	0	0	0
Incertae_Sedis	0.0103514	0	0.0444465	30	5.76151e-05	0	0.000108102	0	0	0	2.50428e-05	0.000246816	7.29315e-05	6.06024e-05	0	0	0	0	2.88905e-05	0	0.00345017	0	0	0	0	0	0	0	0	0	0	0	0	0	0	0.000106815	0	0	0	0	0	0	0	0	0	0	0	0	0
Kineosporia	0.00900539	0	0.0653984	5	0	0	0	0	0	0	0	0	0	0	0	0	0	0	0	0	9.32479e-06	0.00141044	0.00573344	0	0	0	0	0	0	0	0	0	0	0	0	0	0	0	0	0	0	0	0	0	0	0	0	0	0
Mycoplasma	0.00683584	0	0.0382171	12.5	0	0	0	0	0	0	0	0	0	0	0.00271883	0	0	0	2.88905e-05	0	4.6624e-05	0	0	0.000334219	0.0021308	0	0	0	0	0	0	0	0	0	0	0	0	0	0	0	0	0	0	0	0	0	0	0	0
Anaerococcus	0.00642733	0	0.0434808	10	0	0	2.70256e-05	0	0	0	0	0	0	0	0	5.956e-05	0	0	0	0	0	0	0	0.000518039	0.00384615	0	0	0	0	0	0.000622475	0	1.71268e-05	0	0	0	0	0	0	0	0	0	0	0	0	0	0	0	0
Enhydrobacter	0.0056397	0	0.0470401	5	0	0	0	0	0	0	0	0	0	0	0	0	0	0	0	0	0	0	0	0	0	0	0	0	0	0	0	0	0	0	0	0	3.06526e-05	0.000179513	0	6.85401e-05	0.00423306	0	0	0	0	0	0	0	0
Akkermansia	0.0048451	0	0.0264282	5	0	0	0	0	0	0	0.000116866	0.00192517	0.00134923	0.000484819	0	0	0	0	0	0	0	0	0	0	0	0	0	0	0	0	0	0	0	0	0	0	0	0	0	0	0	0	0	0	0	0	0	0	0
Anaeroglobus	0.00424699	0	0.0303095	5	0	0	0	0	0	0	0	0	0	0	0	0	0	0	0	0	0.00269486	0	0	0.000100266	0.000442241	0	0	0	0	0	0	0	0	0	0	0.000160222	0	0	0	0	0	0	0	0	0	0	0	0	0
Paludibacter	0.00415107	0	0.0203939	11.25	0	0	0	0	0	0	0	0	0	0	0	0	0	0	0	0	0	0	0	0	0	0	0	0	0	0	0	0	0	0	0	0.00164495	0	0	0	0	0	0	0	0	0	0	0	0	0
Butyrivibrio	0.0040764	0	0.0216686	5	0	0	0	0	0	0	0	0	0	0	0	0	0	0	0	0	0	0	0	0	0	0	0	0	0	0	0	0	0	0	0	0.00129246	0	0	0	0	0	0	0	0	0	0	0	0	0
Frankia	0.00381421	0	0.0192634	6.25	0	0	0	0	0	0	0	0	0	0	0	0	0	0	0	0	0	0.000846262	0.00123489	0	4.02037e-05	0	0	0	0	0	0	0	0	0	0	0	0	0	0	0	0	0	0	0	0	0	0	0	0
Bordetella	0.00374045	0	0.018145	8.75	0	0	0	0	0	0	0	0	0	0	0	8.3384e-05	0	0	0	0	0	0	0	0	0	0.000158289	0.000272772	0.000181513	0	0	0	0	0	0	0	0	0	0	0	0	0	0	0	0	0.00122289	0.00105387	1.96433e-05	0	0
Serratia	0.00319743	0	0.0178874	5	0	0	0	0	0	0	0	0	0	0	0	0	0	0	0	0	0	0	0	0	0	0	0	0	0	0	0	0	0	0	0	0	0	0	0	0	0	0	0	0	0	0	0	0	0
Ralstonia	0.00270062	0	0.011158	20	0	0	0	0	0	0	0	0	0	0	0.000596817	0	2.49594e-05	0	5.77809e-05	0.000226354	1.86496e-05	0.000376117	0.000705654	0	0	3.51753e-05	1.94837e-05	0	0	0	0	0	0	0	0	0	1.02175e-05	0	0	0	0	0	0	0	0	0	0	0	0
Deinococcus_yunweiensis	0.00254402	0	0.0188847	5	0	0	0	0	0	0	0	0	0	0	0	0	0	0	0	0	0	0.00169252	8.82068e-05	0	0	0	0	0	0	0	0	0	0	0	0	0	0	0	0	0	0	0	0	0	0	0	0	0	0
Cardiobacterium	0.00178698	0	0.0133089	5	0	0	0	0	0	0	0	0	0	0	0	0	0	1.87811e-05	0	0	0	0	0	0	0	0	0	0	0	0	0	0	0	0	0	0	0	0	0	0	0	0	0	0	0	0	0	0	0
Peptococcus	0.00167471	0	0.00927591	5	0	0	0	0	0	0	0	0	0	0	0	0	0	0	0	0	0.000559488	0	0	0	0	0	0	0	0	0	0	0	0	0	0	0	0	0	0	0	0	0	0	0	0	0	0	0	0
Desemzia	0.00167322	0	0.00954763	5	0	0	0	0	0	0	0	0	0	0	0	0	0	0	0	0	0	0	0	0	0	0	0	0	0	3.10467e-05	0	0	0.000770706	0.000347826	0.000188996	0	0	0	0	0	0	0	0	0	0	0	0	0	0
Vagococcus	0.00160234	0	0.00851799	3.75	0	0	0	0	0	0	0	0	0	0	0	0	0	0	0	0	0	0	0	0	0	0	0	0	0	0	0	0	0	0	0	0	0	0	0	0	0	0	0	0	0	0	0	0	0
Allobaculum	0.00134945	0	0.00929525	2.5	0	0	0	0	0	0	0	0	0.000291726	0.000787831	0	0	0	0	0	0	0	0	0	0	0	0	0	0	0	0	0	0	0	0	0	0	0	0	0	0	0	0	0	0	0	0	0	0	0
Actinobacillus	0.00130963	0	0.0101098	3.75	0	0	0	0	0.000127429	0	0	0	0	0	0	0	0	0	0	0	0	0	0	0	0	0	0	0	0	0	0	0	0	0	0	0	0	0	0	0	0	0	0	0	0	0	0	0	0
Plesiomonas	0.0012955	0	0.00623548	5	0	0	0	0	0	0	0	0	0	0	0	0	0	0	0	0	0	0	0	0	0	0	0	0	0	0	0	0	0	0	0	0	0	0	0	0	0	0	0	0	0	0	0	0	0
Escherichia-Shigella	0.00122054	0	0.00432174	18.75	0	0	0	0	0	0	0	0	0	0	0	0	0	0	0	0	0	0	0	0	0	5.2763e-05	3.89674e-05	3.02522e-05	6.69707e-06	1.55234e-05	0	0.000155943	1.71268e-05	0	0	0	0	0	0	0	0	0	0	0	0	0	0	0	0
Polaromonas	0.00108882	0	0.00586891	11.25	6.40168e-06	0	1.35128e-05	1.00791e-05	0	0	0	0	0	0	0	0	0	0	0	0	0	0	0	0	0	1.75877e-05	9.74184e-05	4.53782e-05	0	0	0	0	0	0	0	0	0	0	0	0	0	0	0	0	0.000144935	3.5129e-05	0	0	0
Rhodanobacter	0.00100005	0	0.00859709	3.75	0	0	0	0	0	0	0	0	0	0	0	0	0	0	0	0	0	0	0	0	0	0.000773858	1.94837e-05	0	6.69707e-06	0	0	0	0	0	0	0	0	0	0	0	0	0	0	0	0	0	0	0	0
Moraxella	0.000828883	0	0.00557917	6.25	0	0	0	0	0	0	8.34759e-06	0	0	0	0	0	0	0	0	0	1.86496e-05	0	0	6.68438e-05	0	0	0	0	0	0	0	0	0	0	0	0	0	0	0	0	0	0	0	0	0	0	0	0	0
Streptomycineae	0.000788865	0	0.00683911	2.5	0	0	0	0	0	0	0	0	0	0	0	0	0	0	0	0	0	0	0	0	0	0.000615569	0	0	0	1.55234e-05	0	0	0	0	0	0	0	0	0	0	0	0	0	0	0	0	0	0	0
Delftia	0.000759093	0	0.003713	11.25	0	0	0	0	0	0	0	0	0	0	0	0	0	0	0	0	0	0	0	0	0	0	0	0	0	0	0	0	0	0	0	0	0	0.000314148	0	0	0	0	0	0	1.81169e-05	8.78225e-06	0	0	5.0746e-05
Howardella	0.000660148	0	0.00214846	12.5	0	0	0	0	0	7.78756e-05	0	0	0	0	0	0.000131032	0	0	0	6.46726e-05	0	0	0	6.68438e-05	0	0	0	0	0	0	0	0	0	0	0	0	0	0	0	0	0	0	0	0	0	0	0	2.64366e-05	7.61189e-05
Silanimonas	0.000596535	0	0.00354371	3.75	0	0	0	0	0	0	0	0	0	0	0	0	0	0	0	0	0	0	0	0	0	0	0	0	0	0	0	0	0	0	0	0	0	0	0	0	0	0	0	0	0	0	0	0	0
Pelomonas	0.000590057	0	0.00285004	8.75	0	0	0	0	0	0.000155751	0	4.93632e-05	0	0	0.000198939	1.1912e-05	0	0	0	0	0	0	0	0	0	0	0	0	0	0	0	1.29953e-05	0	0	0	0	1.02175e-05	0	0	0	0	0	0	0	0	0	0	0	0
Cupriavidus	0.000550613	0	0.00296503	5	0	0	0	0	0	0	0	0	0	0	0.000132626	0	0	0	0	0	0	0	0	0	0	0	0	0	0	0	0	0	0	0	0	0	0	0	0	0	0	0	0	0	0	0	0	0	0
Halomonas	0.000479588	0	0.0023931	10	6.40168e-06	3.54183e-05	0	0	0	7.78756e-05	0	0.000197453	0	0	0	0	0	0	0	0	0	0	0	0	0	0	0	0	0	0	0	0	0	0	0	1.06815e-05	2.04351e-05	0	0	0	0	0	0	0	9.05846e-06	2.63468e-05	0	0	0
Deinococcus_sp._3B1	0.000462868	0	0.00327185	2.5	0	0	0	0	0	0	0	0	0	0	0	0	0	0	0	0	0	0.000282087	8.82068e-05	0	0	0	0	0	0	0	0	0	0	0	0	0	0	0	0	0	0	0	0	0	0	0	0	0	0
Aggregatibacter	0.000458356	0	0.00394156	2.5	0	0	0	0	0	0	0	0	0	0	0	0	0	0	0	0	0	0	0	0	0	0	0	0	0	0	0	0	0	0	0	0	0	0	0	0	0	0	0	0	0	0	0	0	0
Rheinheimera	0.000417419	0	0.00183993	8.75	0	0	0	0	0	0	0	0	0	0	0	0	0	7.51244e-05	0	0	0	0	0	0	0	0	0	0	0	0	0	2.59906e-05	0	1.65631e-05	4.19992e-05	0	0	0	0	0	0	0	0	0	0	0	0	0	0
Pediococcus	0.000408991	0	0.00363519	1.25	0	0	0	0	0	0	0	0	0	0	0	0	0	0	0	0	0	0	0	0	0	0	0	0	0	0	0	0	0	0	0	0	0	0	0	0	0	0	0	0	0	0	0	0	0
PeM15	0.000384273	0	0.00281535	2.5	0	0	0	0	0	0	0	0.000246816	0	6.06024e-05	0	0	0	0	0	0	0	0	0	0	0	0	0	0	0	0	0	0	0	0	0	0	0	0	0	0	0	0	0	0	0	0	0	0	0
Bacteroides	0.000313267	0	0.00223078	3.75	0	0	0	0	0	0	1.66952e-05	0.000197453	3.64657e-05	0	0	0	0	0	0	0	0	0	0	0	0	0	0	0	0	0	0	0	0	0	0	0	0	0	0	0	0	0	0	0	0	0	0	0	0
Geotoga	0.00030852	0	0.00274219	1.25	0	0	0	0	0	0	0	0.000246816	0	0	0	0	0	0	0	0	0	0	0	0	0	0	0	0	0	0	0	0	0	0	0	0	0	0	0	0	0	0	0	0	0	0	0	0	0
Aeromonas	0.000293875	0	0.00138102	6.25	0	0	0	0	6.37146e-05	0	8.34759e-06	9.87264e-05	0	0	0	0	0	0	0	0	0	0	0	0	0	0	0	0	0	0	0	0	0	0	0	0	3.06526e-05	3.36587e-05	0	0	0	0	0	0	0	0	0	0	0
Flavobacterium	0.000292531	0	0.00182044	3.75	0	0	0	0	0	0	0	0	0.000145863	0	0	0	0	0	0	0	0	0	0	0	0	0	0	0	0	0	0	0	0	0	0	0	0	0	0	0	0	0	0	0	0	0	0	0	0
Alcaligenes	0.000268032	0	0.00154411	3.75	0	0	0	0	0	0	0	0	0	0	0	0	0	0	0	0	0	0	0	0	0	0	0	0	0	0	0	0	0	0	0	0	0	0	0	0	0	0	0	0	0	0	0	0	0
Rhizobium	0.000266465	0	0.00236839	1.25	0	0	0	0	0	0	0	0	0	0	0	0	0	0	0	0	0	0	0	0	0	0	0	0	0	0	0	0	0	0	0	0	0	0.000213172	0	0	0	0	0	0	0	0	0	0	0
Bulleidia	0.000249108	0	0.00133013	5	0	0	0	0	0	0	0	0	0	0	0	0	0	0	0	0	0	0	0	0	0	0	0	0	0	0	0	0	0	0	0	0	2.04351e-05	0	0	0	0	0	0	0	0	0	0	0	0
Sphingomonas	0.000223179	0	0.00119956	3.75	0	0	0	0	0	0	0	0	0	0	0	0	0	0	0	0	0	0	8.82068e-05	5.01329e-05	4.02037e-05	0	0	0	0	0	0	0	0	0	0	0	0	0	0	0	0	0	0	0	0	0	0	0	0
Helicobacter	0.000197088	0	0.00140132	2.5	0	0	0	0	0	0	0	0	3.64657e-05	0.000121205	0	0	0	0	0	0	0	0	0	0	0	0	0	0	0	0	0	0	0	0	0	0	0	0	0	0	0	0	0	0	0	0	0	0	0
Conexibacteraceae	0.000185112	0	0.00164531	1.25	0	0	0	0	0	0	0	0.00014809	0	0	0	0	0	0	0	0	0	0	0	0	0	0	0	0	0	0	0	0	0	0	0	0	0	0	0	0	0	0	0	0	0	0	0	0	0
Shewanella	0.000155372	0	0.000896453	3.75	0	0	0	0	6.37146e-05	0	0	4.93632e-05	0	0	0	0	0	0	0	0	0	0	0	0	0	0	0	0	0	0	0	0	0	0	0	0	0	1.12196e-05	0	0	0	0	0	0	0	0	0	0	0
Filifactor	0.000153263	0	0.00136223	1.25	0	0	0	0	0	0	0	0	0	0	0	0	0	0	0	0	0	0	0	0	0	0	0	0	0	0	0	0	0	0	0	0	0.00012261	0	0	0	0	0	0	0	0	0	0	0	0
Nubsella	0.000142365	0	0.000917013	3.75	0	0	0	0	0	0	0	0	0	0	0	0	0	0	0	0	0	0	0	0	0	0	7.79347e-05	0	0	0	0	0	0	0	0	0	0	0	0	0	0	0	0	0	2.71754e-05	8.78225e-06	0	0	0
Parabacteroides	0.000136747	0	0.00121543	1.25	0	0	0	0	0	0	0	0	0.000109397	0	0	0	0	0	0	0	0	0	0	0	0	0	0	0	0	0	0	0	0	0	0	0	0	0	0	0	0	0	0	0	0	0	0	0	0
Parasutterella	0.000123408	0	0.00109687	1.25	0	0	0	0	0	0	0	9.87264e-05	0	0	0	0	0	0	0	0	0	0	0	0	0	0	0	0	0	0	0	0	0	0	0	0	0	0	0	0	0	0	0	0	0	0	0	0	0
Odoribacter	0.00011312	0	0.000831049	2.5	0	0	0	0	0	0	0	0	7.29315e-05	0	0	0	0	0	0	0	0	0	0	0	0	0	0	0	0	0	0	0	0	0	0	0	0	0	0	0	0	0	0	0	0	1.75645e-05	0	0	0
Nitrincola	0.000106192	0	0.000621963	3.75	0	0	0	0	0	0	0	4.93632e-05	0	0	0	0	0	0	0	0	0	0	0	0	0	0	0	0	0	0	0	0	0	0	0	0	1.02175e-05	0	0	0	0	0	0	0	0	0	0	0	2.5373e-05
Dyadobacter	0.000104027	0	0.000924615	1.25	8.32218e-05	0	0	0	0	0	0	0	0	0	0	0	0	0	0	0	0	0	0	0	0	0	0	0	0	0	0	0	0	0	0	0	0	0	0	0	0	0	0	0	0	0	0	0	0
Finegoldia	9.8666e-05	0	0.000876963	1.25	0	0	0	0	0	0	0	0	0	0	0	0	0	0	0	0	0	0	0	0	0	0	0	0	0	0	0	0	0	0	0	0	0	0	0	0	0	0	0	0	0	0	0	0	0
Cloacibacterium	9.28502e-05	0	0.000509029	3.75	0	0	0	0	0	0	0	0	0	0	0	0	0	0	0	0	0	0	0	0	0	0	0	0	0	0	0	0	0	0	0	0	0	1.12196e-05	0	0	0	0	0	0	0	0	0	3.52488e-05	0
Massilia	8.53398e-05	0	0.000758516	1.25	0	0	0	0	0	0	0	0	0	0	0	0	0	0	0	0	0	0	0	0	0	0	0	0	0	0	0	0	0	0	0	0	0	0	0	0	0	0	0	0	0	0	0	0	0
Psychrobacter	7.99592e-05	0	0.000432797	3.75	0	0	0	0	0	0	0	0	0	0	0	0	0	0	1.44452e-05	3.23363e-05	0	0	0	0	0	0	0	0	0	0	0	0	0	0	0	0	0	0	0	0	0	0	0	0	0	0	0	0	0
Arcobacter	7.96432e-05	0	0.000707884	1.25	0	0	0	0	6.37146e-05	0	0	0	0	0	0	0	0	0	0	0	0	0	0	0	0	0	0	0	0	0	0	0	0	0	0	0	0	0	0	0	0	0	0	0	0	0	0	0	0
Pseudobutyrivibrio	6.59538e-05	0	0.00058621	1.25	0	0	0	0	0	0	0	0	0	0	0	0	0	0	0	0	0	0	0	0	0	5.2763e-05	0	0	0	0	0	0	0	0	0	0	0	0	0	0	0	0	0	0	0	0	0	0	0
Acidocella	6.42255e-05	0	0.000570849	1.25	0	0	0	0	0	0	0	0	0	0	0	0	0	0	0	0	0	0	0	0	0	0	0	0	0	0	0	0	5.13804e-05	0	0	0	0	0	0	0	0	0	0	0	0	0	0	0	0
Bizionia	6.07185e-05	0	0.00042363	2.5	0	0	0	0	0	0	0	0	0	0	0	0	0	0	0	0	0	0	0	0	0	0	0	0	0	0	0	0	0	0	0	0	0	0	0	0	0	0	0	1.2341e-05	3.62339e-05	0	0	0	0
Comamonas	5.68932e-05	0	0.000505678	1.25	0	0	0	0	0	0	0	0	0	0	0	0	0	0	0	0	0	0	0	0	0	0	0	0	0	0	0	0	0	0	0	0	0	0	0	0	0	0	0	0	0	0	0	0	0
Chryseobacterium	5.60978e-05	0	0.000498608	1.25	0	0	0	0	0	0	0	0	0	0	0	0	0	0	0	0	0	0	0	0	0	0	0	0	0	0	0	0	0	0	0	0	0	4.48783e-05	0	0	0	0	0	0	0	0	0	0	0
Centipeda	5.34074e-05	0	0.000474695	1.25	0	0	0	0	0	0	0	0	0	0	0	0	0	0	0	0	0	0	0	0	0	0	0	0	0	0	0	0	0	0	0	4.27259e-05	0	0	0	0	0	0	0	0	0	0	0	0	0
Anaerotruncus	4.55822e-05	0	0.000405143	1.25	0	0	0	0	0	0	0	0	3.64657e-05	0	0	0	0	0	0	0	0	0	0	0	0	0	0	0	0	0	0	0	0	0	0	0	0	0	0	0	0	0	0	0	0	0	0	0	0
Alistipes	4.55822e-05	0	0.000405143	1.25	0	0	0	0	0	0	0	0	3.64657e-05	0	0	0	0	0	0	0	0	0	0	0	0	0	0	0	0	0	0	0	0	0	0	0	0	0	0	0	0	0	0	0	0	0	0	0	0
Marvinbryantia	4.55822e-05	0	0.000405143	1.25	0	0	0	0	0	0	0	0	3.64657e-05	0	0	0	0	0	0	0	0	0	0	0	0	0	0	0	0	0	0	0	0	0	0	0	0	0	0	0	0	0	0	0	0	0	0	0	0
Lacibacter	4.07003e-05	0	0.000361752	1.25	0	0	0	0	0	0	0	0	0	0	0	0	0	0	0	0	0	0	0	0	0	0	0	0	0	0	0	0	0	0	0	0	0	0	0	0	0	0	0	0	0	0	0	0	0
Mucispirillum	3.32787e-05	0	0.000218434	2.5	0	0	0	0	0	0	0	0	0	0	0	0	0	0	0	0	0	0	0	0	0	0	0	0	0	0	0	0	0	0	0	0	0	0	0	0	0	0	0	0	9.05846e-06	1.75645e-05	0	0	0
Leuconostoc	1.77822e-05	0	0.000158052	1.25	0	0	0	0	0	0	0	0	0	0	0	0	0	0	0	0	0	0	0	0	0	0	0	0	0	0	0	0	0	0	0	0	0	0	0	0	0	0	0	0	0	0	0	0	0
Polynucleobacter	1.04345e-05	0	9.27438e-05	1.25	0	0	0	0	0	0	8.34759e-06	0	0	0	0	0	0	0	0	0	0	0	0	0	0	0	0	0	0	0	0	0	0	0	0	0	0	0	0	0	0	0	0	0	0	0	0	0	0
Sphingobacterium	8.0021e-06	0	7.11242e-05	1.25	6.40168e-06	0	0	0	0	0	0	0	0	0	0	0	0	0	0	0	0	0	0	0	0	0	0	0	0	0	0	0	0	0	0	0	0	0	0	0	0	0	0	0	0	0	0	0	0
[truncated: 35 more columns]

## Sheet: Unwell_RA
Genus	Mean	Median	Stdev	Prevalence	V1	V2	V3	V4	V5	V6	V7	V8	V9	V10	V11	V12	V13	V14	V15	V16	V17	V18	V19	V20	V21	V22	V23	V24	V25	V26	V27	V28	V29	V30	V31	V32	V33	V34	V35	V36	V37	V38	V39	V40	V41	V42	V43	V44	V45
Pseudomonas	30.7895	13.5534	34.4543	84.2105	0.00766844	0.00392085	0.00563528	0.00278043	0.00787142	0.00121729	0.000634518	0	0	0	0	0	0	0	0	0	0	0	0	0	0	0	0	0	0	0	0	0	0	0	0	0	0	0	0.00194167	0.00427427	0.00102605	0.00222154	0.00507146	0.00197043	0.000993961	0.00209105	0.00162001	0.0245907	0.808581
Prevotella	15.1429	6.88544	19.7437	96.4912	0.112502	0.0268333	0.00209685	0.0302986	0.137942	0.0210996	0.0283857	0.58397	0.517797	0.0147059	0.438898	0.555046	0.0512484	0.017673	0.010862	0.000523185	0.0107146	7.29485e-06	0	0.249907	0.287817	0.808929	0.666667	0.546961	0.69072	0.799544	0.00788955	0.494725	0.600652	0.740421	0.826999	0.736576	0.791491	0.0384875	0.11444	0.00267142	0.284469	0.223274	0.313753	0.11224	0.0688544	0.184218	0.350115	0.234007	0.0494237
Streptococcus	12.0738	5.01612	14.122	98.8304	0.203827	0.0365129	0.0270174	0.0178224	0.547862	0.722256	0.0602193	0.0329918	0.0109709	0.161765	0.109893	0.024483	0.0111695	0.00552283	0.00439103	0.0181181	0.010132	0.00403405	0.00160618	0.019903	0.318309	0.0589868	0.11668	0.0433489	0.0189202	0.0590295	0.0374753	0.0244309	0.00641437	0.0203886	0.0197941	0.00237786	0.00384219	0.110061	0.100689	0.0117542	0.365165	0.204323	0.211798	0.142074	0.374512	0.338715	0.283361	0.05154	0.0795139
Stenotrophomonas	9.38858	0.0956091	18.1959	87.7193	0.553248	0.868835	0.942369	0.925682	0.0355039	0.0493001	0.34762	0	0.000172318	0	0.000758901	0.00109218	0.00131406	0	0.000693321	2.27472e-05	0	0	0	0.00124394	0.00140193	0.000693963	0.00109559	0.000849979	0.000528006	8.142e-05	0.00591716	0.0138812	0	0.000547345	0.00118765	0	0.00187424	0.00607698	0.00372484	0.0368655	0.000217281	0.000656802	0.000350561	2.1302e-05	0.00010542	3.42794e-05	0.000659697	3.0434e-05	0.000408791
Rothia	5.88398	1.77568	12.2027	98.2456	0.0680014	0.0508485	0.00316165	0.00713468	0.0386415	0.125178	0.0564362	0.232873	0.11664	0.617647	0.163206	0.0270497	0.196452	0.448748	0.204992	0.786722	0.189493	0.396045	0.368681	0.236348	0.036941	0.0372427	0.0224596	0.0756481	0.0947331	0.0910275	0.544379	0.119656	0.0806607	0.0944171	0.0154394	0.0249027	0.0776872	0.277515	0.0109764	0.269457	0.0281983	0.0177143	0.0266076	0.121176	0.0976491	0.0247498	0.0458948	0.0235863	0.0236618
Veillonella	4.898	0.886222	8.43001	93.5673	0.000648868	6.12632e-05	0.000180198	0.000333842	0.00886222	0.01197	0.0037233	9.55731e-05	0.0212909	0	0.0339608	0.00107398	0.0190539	0.000662739	0.000231107	6.82415e-05	0.000835887	7.29485e-06	3.53008e-05	0.00174151	0.0663115	0.0011566	0.000821693	0.00169996	0	8.142e-05	0	0.00111049	5.34531e-05	0.000547345	0.00197941	0.000129702	0.000281136	0.0168805	0.0411317	0.000534283	0.155042	0.216629	0.210395	0.00607106	0.0419873	0.076306	0.0707796	0.000273906	0.00121034
Burkholderia	4.13649	0.00890142	18.8318	66.0819	0.000200559	6.12632e-05	2.0477e-05	0.000219382	0.000330269	0	0	0.000133802	0.000440368	0	0.000779982	0.0423038	0.369908	0.000736377	0.00693321	0.000352581	0.000658578	0.000109423	0.000176504	0.00211469	0	0.000462642	0.000273898	0.000424989	0	0	0	0	0	0	0	0	0.000187424	0.000675219	0.00285307	0.000178094	1.20712e-05	5.79531e-05	0.000105168	1.0651e-05	0.00013554	3.42794e-05	0.000150311	0	0.000152295
Staphylococcus	2.63085	0.0154264	9.90951	81.2865	0.000224154	0	6.96219e-05	2.8615e-05	0.000495404	0.00456482	0	1.91146e-05	0.00114879	0	6.32418e-05	0.00879205	0.122865	0.000515464	0.000462214	0.000307087	0.00329289	2.91794e-05	1.76504e-05	0.000497574	7.00967e-05	0.00161925	0.00109559	0	0	0	0.00788955	0.000832871	0	0.000547345	0.00197941	0	0	0.000675219	0.0916152	0.483882	0.000132783	7.72708e-05	0.000619325	0.00402607	0.0291863	0.000479912	0.00801657	0.00120214	0.000152295
Actinomyces	2.1379	0.216989	4.04052	92.9825	0.00746788	0.000551369	0.00283812	0.00130198	0.0153025	0.00456482	0.0138995	0.0464867	0.213904	0	0.0999431	0.0143076	0.0282523	0.000368189	0.000924428	3.41208e-05	0.014818	1.45897e-05	3.53008e-05	0.0277398	0.045633	0.00393245	0.013421	0.00297493	0.000132002	8.142e-05	0.00197239	0.0732926	0.000160359	0.000273673	0	0	0.00046856	0.0371371	0.0725551	0.000534283	0.0606456	0.211819	0.119623	0.126076	0.101761	0.123783	0.0475316	0.0736046	0.00483336
Inquilinus	1.85409	0	9.88926	19.2982	4.71904e-05	0	0	0	0	0.000202881	0	0	0	0	0	0	0	0	0	0	0	0	0	0	0	0	0	0	0	0	0	0	0	0	0	0	0	0	0	0.000712378	0	0	2.33708e-05	0	0	0	0.0306467	0.305238	0
Enterococcus	1.71454	0.00582785	5.80559	57.8947	0	0	0	0	0	0	0	0.000229375	0.000287197	0.0147059	0.00126484	0.00673511	0.122208	0.392931	0.0478391	0.176302	0.0179083	0.0737801	0.24008	0.0459012	0.0232721	0.0330789	0.00410846	0.0101997	0.0647248	0.0316724	0.303748	0.00499722	0.0762241	0.0908593	0.0724466	0.215867	0.0894949	0.372721	0	0	0	0	0	0	0	0	0.000776605	1.5217e-05	0
Bifidobacterium	1.57458	0.0101368	5.76796	68.4211	0.023548	0.00441095	0.000290774	0.000281381	0	0	0.00116129	0.0701124	0.0882843	0	0.0646963	0.217216	0.0065703	0.0716495	0.00138664	0.000454944	0.0128169	0.524536	0.361674	0.000870755	0.000981354	0.0219755	0.0983292	0.19677	0.122585	0.0155512	0.00394477	0.112993	0.223648	0.0318829	0.0229612	0.00899265	0.00805923	0.00675219	0.0315026	0.000890472	0.0025108	0.0126724	0.0107038	0.0127812	0.0143974	0.031777	0.00262209	0.00045651	0
Gemella	1.30637	0.0197795	3.85701	81.2865	0.00083763	0.000551369	0.00887884	1.43075e-05	0.0890626	0.0240414	0.0197179	0.000267605	0	0	0.00120159	0.00216616	0.00328515	0.000147275	0	0.000136483	0.000354619	7.29485e-06	0	0.000124394	0.0881116	0.00161925	0.000821693	0.000849979	4.40005e-05	8.142e-05	0	0	0.000106906	0.000136836	0	0.000345871	9.37119e-05	0.0148548	0.015573	0.000890472	0.00506989	1.93177e-05	0.000958201	0.248551	0.14685	0.0598176	0.0475065	0.111875	0.00830408
Porphyromonas	1.06022	0.0023024	5.88381	57.8947	0.0029376	0.00018379	4.50495e-05	0.0102346	0.0580723	0	0.0148214	0	1.91465e-05	0	0.000779982	0.000691714	0.00459921	0.000441826	0	0	0.684794	0	0	0.217316	0.00231319	0.000925283	0.00109559	0.000424989	0	0.00016284	0.00197239	0.000277624	0	0	0.000395883	0.000259403	0	0.00135044	0.000356633	0.000178094	1.20712e-05	0	0.00015191	0.000276926	4.518e-05	0	0.0150645	0.0068933	0.0048574
Neisseria	0.895336	0.00586304	6.0896	70.7602	0.00063707	0	0	0	0	0.00010144	0.428587	0	1.91465e-05	0	0.000442692	5.4609e-05	0.00065703	0.000220913	0.670441	1.13736e-05	2.53299e-05	0	0	0.000497574	0.000490677	0.000462642	0.00219118	0.00169996	0.000132002	0.00048852	0.00394477	0.000832871	5.34531e-05	0.000410509	0.000791766	0.000302637	0.00121826	0.0189061	0	0.000356189	0.00975351	3.86354e-05	2.33708e-05	0.0324749	0.0123643	0.0428493	5.84541e-05	0	8.81707e-05
Solobacterium	0.499303	0.034638	1.81182	72.5146	0.00103819	0.00110274	4.50495e-05	0.000968142	0.00330269	0.00557922	0.000299301	0.0118319	0.0254648	0	0.0588781	0.0893403	0.00197109	0.00478645	0.000231107	6.82415e-05	2.53299e-05	0	0	0.192686	0.00546755	0.000462642	0.0369762	0.00467488	4.40005e-05	0	0	0.0802332	0.000267265	0.000136836	0	0	0	0	0.0019813	0.000356189	7.2427e-05	0.000463625	0.0081564	0.000276926	0.00034638	0.00322227	0.013077	0.0114584	0.00198785
Fusobacterium	0.318277	0.00809553	1.56379	67.8363	0.00102639	0.00147032	1.63816e-05	9.53834e-05	0.00935763	0.000202881	0.000694378	0	0	0	0.00453233	0.00154725	0.00065703	0.000294551	0.00300439	3.41208e-05	0.00010132	0	0	0.000124394	0.00532735	0.000231321	0	0	0	0	0.00197239	0.000277624	0	0	0	0	0	0.000675219	0.0292043	0.000356189	0.00148475	0.00278175	0.000654381	0.00143788	0.00725893	0.00109694	0.0334107	0.0651592	0.000184357
Haemophilus	0.302969	0.00513518	1.3308	69.0058	0.000235952	6.12632e-05	0.0029446	0	0.01233	0.000304321	2.39441e-05	0	0	0.102941	4.21612e-05	9.1015e-05	0.00131406	0	0	0	0	0	0	0	0.0185756	0.0011566	0.00136949	0.0038249	0.000132002	8.142e-05	0.00788955	0.000832871	0	0.000410509	0.00712589	0.000172936	0.000374848	0.00945307	0	0.000178094	0.00433355	7.72708e-05	0.000105168	0.129495	0.0179214	0.00788427	8.35059e-05	0	0
Lactococcus	0.275707	0	1.91356	34.5029	0	0	0	0	0	0	0.000778182	0	1.91465e-05	0	0.000295128	5.4609e-05	0	0.018704	0.00415993	0.00588015	0	0	0.0223807	0	0	0.00161925	0	0	0	0	0.00197239	0.0094392	0	0	0.00197941	4.32339e-05	0	0.021607	0.000118878	0.111487	9.65694e-05	0.000193177	0.000186966	3.1953e-05	3.012e-05	0	0.000250518	0	0
Oribacterium	0.244374	0.00296961	1.03263	63.1579	1.17976e-05	0	4.91449e-05	0.000276612	0.008587	0.0232299	0.00670434	0	0	0	4.21612e-05	0	0.00197109	0	0	2.27472e-05	0.00012665	7.29485e-06	0	0.000124394	0.0500491	0.000231321	0	0	0	8.142e-05	0.00197239	0.000277624	5.34531e-05	0.000273673	0	0	9.37119e-05	0.00540176	0.112062	0.000178094	2.41423e-05	0.00169996	0.00452224	0.000351483	0.0012801	0.0063417	0.00169517	0.0023282	0.00168326
Lactobacillus	0.227509	0.0051113	0.887706	64.3275	0.000306738	0	1.63816e-05	1.90767e-05	5.50449e-05	0.00182593	0	0.000458751	0.000287197	0	0.000147564	0.000254842	0.00197109	0.00139912	0.00138664	0.000261593	0.000227969	0.000175076	0.000388308	0.000248787	0	0.000693963	0	0	4.40005e-05	0	0	0.000277624	0	0.00971538	0	0	9.37119e-05	0.00135044	0.00966873	0.000356189	0.012892	0.022679	0.00174112	0.0270855	0.00981913	0.0034965	0.00109393	0	7.21397e-05
Sphingopyxis	0.225902	0.0036949	0.800857	61.9883	0.000224154	6.12632e-05	0.000556975	0	0	0.00010144	0.000419021	0.00024849	0	0	0.000653498	1.8203e-05	0	0.00397644	0	0.000830272	0.00412878	0	0	0.000124394	0.00042058	0.00532038	0.00712134	0.0310242	0	0	0	0	0	0.000684182	0	0.000172936	0.00384219	0	3.96259e-05	0.00730187	7.2427e-05	0.00679983	0.00153079	0	0	6.85589e-05	8.35059e-06	0.000730416	5.61086e-05
Leptotrichia	0.21203	0	1.06957	46.1988	4.71904e-05	6.12632e-05	0	0	0	0	0.00135284	0	0	0	2.10806e-05	0	0	0	0	2.27472e-05	0	0	0	0	0	0	0.000273898	0	0	0	0	0.000277624	0	0.000136836	0.000395883	0	0	0.00472654	0.129696	0	0.000446633	0.0202643	0.0188836	0.0032592	0.0241864	0.0136775	0.00041753	0.00623897	0
Acidovorax	0.186332	0.0043956	0.635926	68.4211	0.000530892	0	0.0011631	0	0	0	0.000359161	0.00074547	0	0	0.00101187	5.4609e-05	0.00065703	0.00648012	0	0.00195626	0.0131209	0	0	0.000124394	0.000280387	0.00416378	0.00657354	0.0288993	0	0	0	0	0	0.000410509	0	8.64678e-05	0.00224909	0.000675219	7.92519e-05	0.00552093	2.41423e-05	0.00651006	0.00167101	0	0	0	0	0.000532595	7.21397e-05
Atopobium	0.183785	0.00351087	0.51864	59.0643	0.00453028	0.00122526	0.000102385	0.000429225	0	0	0.000395077	0	1.91465e-05	0	8.43224e-05	0.000345857	0.00065703	0	0	3.41208e-05	2.53299e-05	4.37691e-05	7.06015e-05	0	0.0159821	0.000231321	0	0.000424989	0	0	0	0	0	0	0	0	9.37119e-05	0.00472654	0.0193771	0.000356189	0.0453997	0.00726345	0.0124216	0.0122593	0.0114306	0.016317	0.000551139	0.00543247	0.000144279
Brevundimonas	0.173165	0.0028046	0.617465	60.8187	0.000389321	0	0.000544689	0	0	0	0.000371133	0.000267605	1.91465e-05	0	0.000505934	0	0	0.00353461	0	0.00118285	0.00714304	0	0	0	0.000350484	0.0043951	0.00629964	0.0220994	0	0	0	0	0	0.000410509	0.000395883	0.000216169	0.00374848	0	0	0.00463045	8.44982e-05	0.00486806	0.00119191	1.0651e-05	0	3.42794e-05	0	0.000410859	3.20621e-05
Johnsonella	0.170291	0.0043572	0.416262	60.8187	0.000660666	0.00018379	4.09541e-06	0.000138306	0.00688061	0.000912964	0.000275357	0.00766496	0	0	2.10806e-05	0	0	0	0	1.13736e-05	0.00975202	0	0	0	0.000630871	0.00161925	0.00191728	0.00169996	0.00642408	0.00105846	0	0.0297057	0.0107441	0.00437876	0.01346	0.00851708	0.0104957	0	0.00721192	0	2.41423e-05	0.017328	0.0212207	0.0016083	0.0011295	0.00246812	0.0103547	0.00917585	0.00085766
Megasphaera	0.141418	0.00117029	0.437485	50.8772	3.53928e-05	0	0	0	5.50449e-05	0	0	0	0	0.0147059	0.000147564	0.000109218	0.0065703	0	0	0	0	0	0	0	0.00714987	0	0	0.000849979	4.40005e-05	0	0.00197239	0.000277624	0	0	0	0	0	0.00742741	0.00752893	0	0.0199054	0.000270448	0.000280449	0.000990542	0.00656617	0.0194022	8.35059e-06	0	2.40466e-05
Capnocytophaga	0.139027	0.00440937	0.392204	57.3099	0.00309097	6.12632e-05	0.000221152	0.000205074	0.0104035	0.000304321	0.00122115	0	0	0	0	0	0	0	0.00577768	0	0	0	0	0.000248787	0.00448619	0.000462642	0	0	0	0	0.00394477	0.019156	0	0	0	0	0	0	3.96259e-05	0	0	0	4.67415e-05	0.000489945	0.0042168	0.000856986	0.000918565	0.00030434	0.00192372
Moryella	0.133212	0	0.770389	42.6901	0	0	0	0	0.000165135	0.00010144	0.00131692	0	0	0	4.21612e-05	0.000145624	0	0	0	0	0	0	0	0	0.00707977	0.000231321	0.000821693	0	4.40005e-05	0	0	0	0	0	0.000395883	0	0	0.00202566	0.0974402	0	7.2427e-05	0.0104122	0.0172009	0.00383436	0.00317766	0.00795283	5.01035e-05	0.00712155	0.000641241
Campylobacter	0.107261	0	0.448473	43.2749	4.71904e-05	0	0	0	0	0.00010144	0.0011972	0	0	0	0.000105403	1.8203e-05	0.00131406	0	0.000231107	0	0	0	0	0	0.00175242	0	0.000273898	0.000424989	0	0	0	0.000277624	0	0	0	0	0.000187424	0	0.0289666	0	0.00195553	0.00295561	0.00538696	0.00173611	0.00245478	0.00486768	0.000885163	0.00316513	8.01552e-06
Bordetella	0.0946841	0	0.564857	9.94152	0	0	0	0	0	0	0	0	0	0	0	0	0	0	0	0	0	0	0	0	0	0	0	0	0	0	0	0	0	0	0	0	0	0	0.000554763	0.00587711	2.41423e-05	5.79531e-05	2.33708e-05	0	0	0	0	0	0.000320621
Azotobacter	0.0847082	0	0.404534	15.7895	0	0	0	0	0	0	0	0.000688126	0.000631833	0.0294118	0.000779982	0.000655308	0.0144547	0.00419735	0.0124798	0.000386702	0.00136782	0.000364743	0.000494211	0.00111954	0.000911258	0.00185057	0.00246508	0.0038249	0.000572007	0.00089562	0.0374753	0.00499722	0.000641437	0.00232622	0.00752177	0.00077821	0.00140568	0.012154	0	0	0	0	0	0	0	0	0	0	0
Herminiimonas	0.077675	0.000934868	0.284558	50.2924	0.00024775	0	0.00111805	0	5.50449e-05	0	0.000131692	0.000458751	3.82929e-05	0	0.00168645	9.1015e-05	0.00065703	0.00729013	0	0.00276378	0.0114238	1.45897e-05	0	0	0.00021029	0.00323849	0.00328677	0.0123247	0	0	0	0	0	0	0	4.32339e-05	0.000749695	0	0	0.00231523	1.20712e-05	0.00291697	0.000701123	0	0	3.42794e-05	0	0.000258689	2.40466e-05
Corynebacterium	0.0751157	0.00597443	0.170109	60.8187	0.00176964	0.000796422	1.22862e-05	9.53834e-05	0.00412836	0	0.00524375	0.000477865	0.000191465	0	0.00284588	1.8203e-05	0.00065703	0	0.00138664	0	0	0	0	0.000124394	0	0.000231321	0	0	0	0	0.00394477	0	0	0	0	0	0	0	0.00103027	0	1.20712e-05	5.79531e-05	0.000116854	0.000820126	0.00700291	0.000102838	6.68047e-05	0	0.00234855
Parvimonas	0.0568297	0	0.336195	30.4094	1.17976e-05	0	0	0	0	0	0.000143664	0	0	0	0	0	0	0	0	0	0	0	0	0	0	0	0	0	0	0	0	0	0	0	0	0	0	0	0.0144635	0	0.000108641	0.000328401	0.000105168	0.000457993	0.00170178	3.42794e-05	0.0157576	0.0169061	0
Acinetobacter	0.0476424	0.00191146	0.161689	57.8947	3.53928e-05	6.12632e-05	4.91449e-05	4.76917e-06	0	0	2.39441e-05	1.91146e-05	3.82929e-05	0.0147059	8.43224e-05	0	0	0.000294551	0.000462214	0.000113736	0.000506598	2.18846e-05	1.76504e-05	0.000124394	7.00967e-05	0.000231321	0.00136949	0.00552486	4.40005e-05	0	0	0.000277624	0	0.000136836	0.000395883	0	0.000655984	0.00270088	0	0.000712378	2.41423e-05	0.00115906	0.000116854	1.0651e-05	0	6.85589e-05	0	0.000136953	1.6031e-05
Pseudoalteromonas	0.0468624	0.00486405	0.154287	57.3099	0.00029494	0.000796422	4.50495e-05	7.63068e-05	0	0	0	0.000152917	0.000459515	0	0.000337289	0.00036406	0.00722733	0.00125184	0.000693321	0.000545932	0.000405279	3.64743e-05	0.000970771	0	0	0	0	0	0	0	0	0	0	0	0	0	0	0	0.000951022	0.013179	0.000168996	0.000521578	3.50561e-05	0	0	0	7.51553e-05	0	0.000112217
Abiotrophia	0.0411678	0	0.232778	14.6199	0	0	0	0	0	0	0.000574658	0	0	0	0	0	0	0	0	0	0	0	0	0	0	0	0	0	0	0	0	0	0	0	0	0	0	0	0	0.000178094	0	0	1.16854e-05	0.000244973	0.0023343	0.0162485	0	0	0
Selenomonas	0.0371184	0	0.206533	24.5614	0	0	0	0	0	0	0	0	0	0	0	0	0	0	0	0	0	0	0	0	0	0	0	0	0	0	0	0	0	0	0	0	9.37119e-05	0	0.0242511	0	0	7.72708e-05	0.00314337	0.000266275	0.0020331	0.00846702	8.35059e-06	1.5217e-05	6.41241e-05
Actinobacillus	0.0360541	0	0.331754	8.77193	0	0	0	0	0	0	0	0	0	0.0147059	2.10806e-05	0	0	0	0	0	0	0	0	0	0	0.000231321	0	0.000424989	0	0	0	0	0	0	0.000395883	0	0	0.000675219	0	0.00124666	0	0	0	1.0651e-05	3.012e-05	6.85589e-05	0.000108558	1.5217e-05	0
Propionibacterium	0.0333331	0	0.148846	45.614	0.00123875	0.000245053	4.91449e-05	5.24609e-05	0	0	0.00017958	0.000917501	0.000516954	0.0147059	0.00231887	0.00100116	0	0	0.00485325	0	0.000177309	0	1.76504e-05	0	7.00967e-05	0	0	0	0	0	0.00394477	0.00138812	0.000106906	0.000136836	0.000395883	0	0	0.000675219	0.000356633	0.000356189	0.000289708	5.79531e-05	9.34831e-05	0.000170416	0.00031626	0.000308515	0.000492685	1.5217e-05	0.000168326
Vibrio	0.0298388	0.00478332	0.0849045	66.0819	0.000117976	0.000367579	1.63816e-05	4.29225e-05	0	0	3.59161e-05	0.000344063	0.000248904	0	0.000337289	0.000200233	0.00197109	0.00139912	0.000924428	0.000432196	0.000430609	0.000124012	0.00044126	0	0	0.0011566	0	0	4.40005e-05	0	0.00591716	0.000555247	0	0.000136836	0.000791766	0	0.000187424	0.00202566	0.000237756	0.0064114	7.2427e-05	0.000115906	1.16854e-05	8.52079e-05	0.00019578	0.000514192	1.67012e-05	0	8.01552e-05
Catonella	0.0237573	0	0.110074	25.1462	1.17976e-05	0	0	0	0.000220179	0.00243457	0.00156834	0	0	0	0	0	0.00131406	0	0	0	0	0	0	0	0	0	0	0	0	0	0	0	0	0	0	0	0	0.00135044	0.000554763	0	0	0	1.16854e-05	0	0	0	0	0.0120671	0.00144279
Incertae_Sedis	0.0234336	0	0.101315	19.883	0.000990998	0.000490106	8.19081e-05	0.000619992	0.00154126	0	0.000107748	0.00024849	0	0	0.00240319	0.000491481	0.00591327	0.00132548	0.00439103	0.00028434	0.00116518	0.000124012	0.000317707	0	0.00932287	0	0.000273898	0	0	0	0	0	0	0	0	0	0	0	0.00451736	0.000178094	0	0	1.16854e-05	0	0	0	0.00227971	1.5217e-05	0
Achromobacter	0.0227305	0	0.119638	32.1637	0	0	0	0	0	0	0	0	0	0	0	0	0	0	0	0	0	0	0	0	0	0	0.000821693	0	0	0	0	0	0	0	0	0	0	0	0.000317007	0.00445236	0	1.93177e-05	1.16854e-05	0.000170416	0	0	0.000116908	0	2.40466e-05
Dialister	0.0187943	0	0.086001	25.731	4.71904e-05	0	0	9.53834e-05	0	0	1.1972e-05	0	0	0	0	0	0	0	0	0	0	0	0	0	0	0	0	0	0	0	0	0	0	0	0	0	0	0	0.00681566	0.00106857	0	0.000309083	0.000186966	0.000255624	0.001506	0.000856986	0.00567005	0.0063607	0.00181952
Mogibacterium	0.0184115	0	0.0640556	38.0117	0	0	0	0	0	0	0	0	0	0	0	3.6406e-05	0.00131406	7.36377e-05	0	0	0	0	0	0	0.000140193	0	0	0	0	0	0	0	0	0	0.000395883	4.32339e-05	0	0.000675219	0.000752893	0	0	0	1.16854e-05	5.32549e-05	0.0003012	0.000514192	0.00220456	0.00345426	0.000649257
Leuconostoc	0.0150819	0	0.122388	8.18713	0	0	0	0	0	0	0	0	0	0	0	0	0	0	0	0.000466317	0	0	0	0	0	0	0	0	0	0	0	0	0	0	0	0	0	0.000675219	0	0.00516474	0	0	0	0	0	3.42794e-05	0	0	0
Shuttleworthia	0.0127668	0	0.0643859	14.0351	0.000719654	6.12632e-05	6.96219e-05	0.000219382	5.50449e-05	0	5.98602e-05	0.00678569	0	0	0	0	0	0	0	0	0	0	0	0	0	0	0	0	0	0	0	0	0	0	0	0	0	0.000675219	0.00297194	0	0	0	0	2.1302e-05	0.00031626	0	0	0	0
Peptostreptococcus	0.0120993	0	0.0689678	17.5439	0	6.12632e-05	2.0477e-05	0.000119229	5.50449e-05	0.00010144	0.000658462	0	0	0	0	0	0	0	0	0	0	0	0	0	0	0	0	0	0	0	0	0	0	0	0	0	0	0	0	0	0	0	0	0	0	0	0.000200414	0.000136953	0.00314208
Derxia	0.0113488	0	0.0922468	4.09357	0	0	0	0	0	0	0	0	0	0	0	0	0	0	0	0	0	0	0	0	0	0.000462642	0	0	0	0	0	0	0	0	0	0	9.37119e-05	0.0101283	0	0	0	0	0	0.00624148	0.00243972	0	0	0	0
Tannerella	0.00958935	0	0.0397124	17.5439	0.000200559	0.000122526	7.78127e-05	0.00028615	0.000825673	0	0.000203525	0	0	0	0	0	0	0	0	0	0	0	0	0	0	0	0	0	0	8.142e-05	0	0.00388673	0	0	0	0	0	0	0.0010699	0.000178094	0	0	0	0	0	0	0.00126929	0	0.000713381
Anoxybacillus	0.00849237	0	0.0685127	5.26316	0	0	0	0	0	0	0	0	0	0	0	0	0	0	0	0	0	0	5.29511e-05	0	0	0	0	0	0	0	0.00591716	0	0	0	0.000791766	4.32339e-05	0	0.00675219	0	0	0	0	0	0	0	0	0	0	0
Kineosporia	0.00815477	0	0.0499773	3.50877	0	0	0	0	0	0	0	0	0	0	0	0	0	0	0	0	0	0	0	0	0	0	0	0	0	0	0	0	0	0	0	0	0	0	0	0	0	0	0	0	0	0	0	0	0
Mycoplasma	0.00700656	0	0.0678932	5.26316	0	0	0	0	0	0	0	0	0	0	0	0	0	0	0	0	0	0	0	0	0	0	0	0	0	0	0	0	0	0	0	0	0	0	0	0.00837044	0	0	0	0	0	0	5.01035e-05	0.00308905	0
Peptoniphilus	0.0068814	0	0.0590061	5.84795	0	0	0	0	0	0	0	0	0	0	0	0	0	0	0	0	0	0	0	0	0	0	0	0	0	0	0	0	0	0	0	0	0	0	0.00289269	0	0	1.93177e-05	0	2.1302e-05	6.02401e-05	0	0.00144465	0.00706069	0
Bergeyella	0.00685093	0	0.022753	25.731	0.000106178	0	0	0	0.00187153	0	0.000155636	0	0	0	0	0	0	0	0	0	0	0	0	0	0	0	0	0	0	0	0	0	0	0	0	0	0	0	0	0	9.65694e-05	0	0	2.1302e-05	0.00024096	0.000102838	1.67012e-05	0	0.000152295
Uruburuella	0.0066255	0	0.0215313	44.4444	1.17976e-05	0	8.19081e-06	2.8615e-05	0	0	0	5.73438e-05	0.000191465	0	0.000147564	9.1015e-05	0.00065703	0.000368189	0	0.000136483	5.06598e-05	0	0.000141203	0	0	0	0	0	0	0	0	0	0	0	0	0	9.37119e-05	0	7.92519e-05	0.00195904	2.41423e-05	9.65885e-05	0	0	0	0	1.67012e-05	0	1.6031e-05
Frankia	0.005625	0	0.0319469	5.26316	0	0	0	0	0	0	0	0	0	0	0	0	0	0	0	0	0	0	0	0	0	0	0	0	0	0	0	0	0	0	0	0	0	0	0	0	0	0	0	0	0	0	0	0	0
Helicobacter	0.00545265	0	0.0329426	8.77193	0	0	5.32403e-05	4.76917e-06	0	0	0	0.000229375	0	0	0.000674579	0.000273045	0.00328515	0.000662739	0.00254218	0.000614174	0.000582588	1.45897e-05	5.29511e-05	0	0	0	0	0	0	0	0	0	0	0	0	0	0	0	0	0	0	0	0	0	0	0	0	0	0
Treponema	0.00461288	0	0.0419005	4.09357	0	0	0	9.53834e-06	0	0	2.39441e-05	0	0	0	0	0	0	0	0	0	0	0	0	0	0	0	0	0	0	0	0	0	0	0	0	0	0	0	0.00511175	0	0	0	0	0.000159765	0.000587341	0	0.00197074	0	0
Cardiobacterium	0.00452086	0	0.0395509	4.09357	0	0	0	0	0	0	0	0	0	0	0	0	0	0	0	0	0	0	0	0	0	0	0	0	0	0	0	0	0	0	0	0	0	0	0	0	0	0	0	0.000234322	0.0013554	0	0	0	0
Ralstonia	0.00370679	0	0.0235789	29.2398	0	0	0	0	0.00011009	0	0	0	0	0	0	0	0	0	0	0	0	0	0	0	0	0	0	0	0	0	0	0	0	0	0	0	0	0	0.00019813	0.0030276	0	3.86354e-05	1.16854e-05	0	0	0	1.67012e-05	0	0
Alistipes	0.00306456	0	0.0177655	5.84795	0	0	0	0	0	0	0	5.73438e-05	0	0	0.00122267	0.000254842	0.00131406	0.000147275	0.00138664	4.54944e-05	0.000506598	5.83588e-05	0.000247105	0	0	0	0	0	0	0	0	0	0	0	0	0	0	0	0	0	0	0	0	0	0	0	0	0	0
Anaeroglobus	0.00277824	0	0.0351641	1.75439	0	0	0	0	0	0	0.000131692	0	0	0	0	0	0	0	0	0	0	0	0	0	0	0	0	0	0	0	0	0	0	0	0	0	0	0	0	0	0	0	0	0	0	0	8.35059e-06	0.00461075	0
Cupriavidus	0.00273891	0	0.0223397	9.94152	0	0	0	0	0	0	0	0	0	0	0	0	0	0	0	0	0	0	0	0	0	0	0	0	0	0	0	0	0	0	0	0	0	0	0	0	0	0	0	0	0	0	0	0	0
Pelomonas	0.00272005	0	0.0114947	23.3918	0	0	0	0	0	0	0	3.82292e-05	3.82929e-05	0	2.10806e-05	0	0	7.36377e-05	0.000462214	1.13736e-05	0	1.45897e-05	3.53008e-05	0	0	0	0	0	0	0	0	0.000832871	5.34531e-05	0.000136836	0	0	0	0	7.92519e-05	0.00106857	0	1.93177e-05	0	1.0651e-05	0	0	0	0	0
Silanimonas	0.00266884	0	0.0252064	6.43275	0	0	0	0	0	0	0	0	0	0	0	0	0	0	0	0	0	0	0	0	0	0	0	0	0	0	0	0	0	0	0	0	0	0	0	0	0	0	0	0	0	0	0	0	0
Moraxella	0.00263497	0	0.0201414	5.26316	0	0	0	0	0	0	0	0	0	0	0	0	0	0.000515464	0.000231107	0.000147857	2.53299e-05	2.18846e-05	0	0	0	0	0	0	0	0	0	0	0	0	0.00118765	0	0	0	0	0	0	0	0	0	0	0	0	0	0
Mucispirillum	0.00260477	0	0.0187455	4.67836	0	0	0	0	0	0	0	0	0	0	0.000421612	0.000127421	0.00197109	0.000294551	0.00138664	6.82415e-05	0.000177309	7.29485e-06	0	0	0	0	0	0	0	0	0	0	0	0	0	0	0	0	0	0	0	0	0	0	0	0	0	0	0
Akkermansia	0.00255281	0	0.0186055	3.50877	0	0	0	0	0	0	0	0	0.000785004	0	0.00170753	0.00156546	0	0	0	2.27472e-05	0.000202639	0	0	0	0	0	0	0	0	0	0	0	0	0	0	0	0	0	0	0	0	0	0	0	0	0	0	0	0
Cloacibacterium	0.002407	0	0.0295609	3.50877	0	0	0	0	0	0	0	0	0	0	0	0	0	0	0	0	0	0	0	0	0	0	0	0	0	0	0	0	0	0	0	0	0	0	0	0	0	0	0	0	0	0	0	0	0
Sphingomonas	0.0023266	0	0.00997361	11.6959	0	0	0	0	0	0	0	0	0	0	0	0	0	0	0	0	2.53299e-05	0	0	0	0	0.000231321	0.000273898	0.000849979	0	0	0	0	0	0	0	0	0.000562272	0	0	0	0	0	0	0	0	0	0	0	0
Desulfovibrio	0.00228545	0	0.0102459	7.01754	0	0	1.63816e-05	4.76917e-06	0	0	0	0.000210261	0	0	0.000674579	0.000473278	0.00065703	0.000441826	0.000462214	0.000102362	0.000455939	0.000109423	0.000300056	0	0	0	0	0	0	0	0	0	0	0	0	0	0	0	0	0	0	0	0	0	0	0	0	0	0
Bacteroides	0.00223977	0	0.0118299	7.60234	0	0	1.22862e-05	0	0	0	0	0.000114688	3.82929e-05	0	0.000295128	0.000218436	0.00065703	0.000589102	0.00115554	0.000136483	0.000430609	5.83588e-05	7.06015e-05	0	0	0	0	0	0	0	0	0	5.34531e-05	0	0	0	0	0	0	0	0	0	0	0	0	0	0	0	0
Rheinheimera	0.00218236	0	0.0162833	8.18713	0	0	0	0	0	0	0	0	0	0	0	0	0	0	0	0	0	0	0	0	0	0.000231321	0	0.000424989	4.40005e-05	0	0.00197239	0	0	0.000136836	0	4.32339e-05	0	0.000675219	0	0	0	0	0	2.1302e-05	1.506e-05	0.000102838	0	0	0
Thermus_thermophilus	0.00212065	0	0.0149881	3.50877	0	0	0	0	0	0	0	0	0	0	0	0	0	0	0	0	0	0	0.00116493	0	0	0	0	0	0	0	0	0	0	0	0.000395883	8.64678e-05	0	0	0	0	0	0	0	0	0	0	0	0	0
Polaromonas	0.00201117	0	0.00832256	18.7135	3.53928e-05	0	4.09541e-05	0	0	0	0	0	0	0	0	0	0	0	0	5.68679e-05	0.000303959	0	0	0	0	0	0	0.000424989	0	0	0	0	0	0	0	0	0	0	0	0	0	5.79531e-05	1.16854e-05	0	0	0	0	0	0
Butyrivibrio	0.0018851	0	0.0245787	0.584795	0	0	0	0	0	0	0	0	0	0	0	0	0	0	0	0	0	0	0	0	0	0	0	0	0	0	0	0	0	0	0	0	0	0	0	0	0	0	0	0	0	0	0	0	0
Deinococcus_yunweiensis	0.00167372	0	0.0102269	3.50877	0	0	0	0	0	0	0	0	0	0	0	0	0	0	0	0	0	0	0	0	0	0	0	0	0	0	0	0	0	0	0	0	0	0	0	0	0	0	0	0	0	0	0	0	0
Anaerococcus	0.00161381	0	0.0103778	7.01754	0	0	0	0	0	0.000304321	0	0	0	0	0	0	0	0	0	0	0	0	0	0	0	0	0	0	0	0	0	0	0	0	0	0	0	0	0	0	2.41423e-05	3.86354e-05	0	0	0	0	1.67012e-05	0.000334774	0
Shewanella	0.00149572	0	0.0153712	4.09357	0	0	0	0	0	0	0	0	0	0	0	0	0	0	0	0	0	0	0	0	7.00967e-05	0	0	0.000424989	4.40005e-05	0	0.00197239	0	0	0	0	0	0	0	0	0	0	0	0	0	0	0	0	0	0
Parasutterella	0.00149135	0	0.012914	4.67836	0	0	0	0	0	0	0	0	1.91465e-05	0	6.32418e-05	7.2812e-05	0	0.000441826	0.00161775	0	0.000253299	2.91794e-05	5.29511e-05	0	0	0	0	0	0	0	0	0	0	0	0	0	0	0	0	0	0	0	0	0	0	0	0	0	0
Pantoea	0.00145945	0	0.0105343	2.92398	0	0	0	0	0	0	0	0	0	0	0	0	0	0	0	0	0	0	0	0	0	0	0	0	0	0	0	0	0	0	0	0	0	0	0	0	0	0	0	0	0	0	0	0	0
Deinococcus_sp._NCCP-154	0.00138629	0	0.018075	0.584795	0	0	0	0	0	0	0	0	0	0	0	0	0	0	0	0	0	0	0	0	0	0	0	0	0	0	0	0	0	0	0	0	0	0	0	0	0	0	0	0	0	0	0	0	0
Delftia	0.00136833	0	0.00475224	17.5439	0	0	0	0	0	0	0	0	0	0	0	0	0	0	0	3.41208e-05	0	0	0	0	0	0	0.000273898	0	0	0	0	0	0	0	0	0	9.37119e-05	0	0	0	0	0	0	0	0	0	0	0	0
Serratia	0.00132555	0	0.00902041	3.50877	0	0	0	0	0	0	0	0	0	0	0	0	0	0	0	0	0	0	0	0	0	0	0	0	0	0	0	0	0	0	0	0	0	0	0	0	0	0	0	0	0	0	0	0	0
Aggregatibacter	0.0012802	0	0.00770503	5.84795	0	0	0	0	0	0	0	0	0	0	0	0	0	0	0	0	0	0	0	0	0	0	0	0	0	0	0	0	0	0	0	0	0	0	0	0	0	0	0	0.00010651	0.000873481	0	8.35059e-06	0	0
Bulleidia	0.00111909	0	0.0145025	1.16959	0	0	0	0	0	0	0	0	0	0	0	0	0	0	0	0	0	0	0	0	0	0	0	0	0	0	0	0	0	0	0	0	0	0	0.00190204	0	0	0	0	0	0	0	0	0	0
Escherichia-Shigella	0.00109097	0	0.00384951	18.1287	0	0	0	0	0	0	0	0	0	0	0	5.4609e-05	0	0	0	0	0	1.45897e-05	0	0	0	0	0	0	0	0	0	0	0	0	0	0	0	0	0	0	0	0	0	0	0	0	0	0	1.6031e-05
Allobaculum	0.0010421	0	0.00633515	5.26316	0	0	1.22862e-05	5.24609e-05	0	0	0	0.000152917	0	0	0.000168645	0.000618902	0	0.000220913	0.000462214	0	0	5.83588e-05	3.53008e-05	0	0	0	0	0	0	0	0	0	0	0	0	0	0	0	0	0	0	0	0	0	0	0	0	0	0
Deinococcus_sp._3B1	0.000965157	0	0.00774964	1.75439	0	0	0	0	0	0	0	0	0	0	0	0	0	0	0	0	0	0	0	0.000497574	0	0	0	0	0	0	0	0	0	0	0	0	0	0	0	0	0	0	0	0	0	0	0	0	0
Halomonas	0.000872024	0	0.00323372	18.1287	0	0	4.09541e-06	9.53834e-06	0	0	0	0	1.91465e-05	0	0	7.2812e-05	0	0.000147275	0	3.41208e-05	2.53299e-05	1.45897e-05	3.53008e-05	0	0	0	0	0	0	0	0	0	0	0	0	0	0	0	0	0	0	0	0	0	0	0	0	0	0
Geotoga	0.000853087	0	0.0100347	2.33918	0	0	0	0	0	0	0	0	0	0	6.32418e-05	0	0.00131406	0	0	0	0	0	0	0	0	0	0	0	0	0	0	0	0	0	0	0	0	0	0	0	0	0	0	0	0	0	0	0	0
Ruminococcus	0.000818171	0	0.0100317	1.75439	0	0	0	0	0	0	0	0	0	0	0	0	0.00131406	7.36377e-05	0	1.13736e-05	0	0	0	0	0	0	0	0	0	0	0	0	0	0	0	0	0	0	0	0	0	0	0	0	0	0	0	0	0
Finegoldia	0.000816589	0	0.00606443	2.33918	0	0	0	0	0	0	0	0.000324948	0	0	0	0	0	0	0	0	0	0	0	0	0	0	0	0	0	0	0	0	0	0	0	0	0	0	0	0	0	0	0	0	0	0	0	0	0
Novosphingobium	0.000804254	0	0.0036305	7.60234	0	0	0	0	0	0	0	0	0	0	0	0	0	0	0	0	0	0	0	0	0	0	0	0	0	0	0	0	0	0	0	0	0	0	0	0	0	0	0	0	0	0	0	0	0
Aeromonas	0.00066547	0	0.00566466	4.09357	0	0	0	0	0	0	0	0	0	0	0	0	0	0	0	0	0	0	0	0	0	0	0	0	0	0	0	0	0	0	0	0	0	0.000675219	0	0	0	0	0	0	0	0	0	0	0
Anaerotruncus	0.000659633	0	0.00455007	4.67836	0	0	8.19081e-06	0	0	0	0	9.55731e-05	0	0	0.000252967	5.4609e-05	0	0.000515464	0	5.68679e-05	0.00012665	0	1.76504e-05	0	0	0	0	0	0	0	0	0	0	0	0	0	0	0	0	0	0	0	0	0	0	0	0	0	0
Variovorax	0.000587554	0	0.00330452	5.84795	0	0	0	0	0	0	0	0	0	0	0	0	0	0	0	2.27472e-05	0.000278629	0	0	0.000124394	0	0	0.000273898	0	0	0	0	0	5.34531e-05	0	0	0	9.37119e-05	0	0	0	0	0	0	0	0	0	0	0	0
Odoribacter	0.000572174	0	0.00388703	5.84795	0	0	4.09541e-06	1.43075e-05	0	0	0	7.64584e-05	0	0	0.000337289	3.6406e-05	0	0.000368189	0	2.27472e-05	7.59898e-05	0	1.76504e-05	0	0	0	0	0	0	0	0	0	0	0	0	0	0	0	0	0	0	0	0	0	0	0	0	0	0
Plesiomonas	0.000561228	0	0.00336397	3.50877	0	0	0	0	0	0	0	0	0	0	0	0	0	0	0	0	0	0	0	0	0	0	0	0	0	0	0	0	0	0	0	0	0	0	0	0	0	0	0	0	0	0	0	0	0
Lacibacter	0.000536043	0	0.00303759	7.60234	0	0	0	0	0	0	0	0	0	0	0	0	0	0	0	0	0	0	0	0	0	0	0	0	0	0	0	0	0	0	0	0	0	0	0	0	0	0	0	0	0	0	0	0	0
Weissella	0.00053192	0	0.00478478	2.33918	0	0	0	0	0	0	0	0	0	0	0	0	0	0	0	0	0	0	0	0	0	0	0	0	0	0	0	0	0	0	0	0	0	0	0	0	0	0	0	0	0	0	0	0	0
Flavobacterium	0.000522373	0	0.00246362	8.18713	0	0	0	0	0	0	0	0	0	0	0	0	0	0	0	0	2.53299e-05	7.29485e-06	0	0.000124394	0	0	0	0	0	0	0	0	0	0	0	0	0	0	0	0	0	0	0	0	0	0	0	0	0
Phenylobacterium	0.000511908	0	0.00210938	8.77193	0	0	0	0	0	0	0	0	0	0	0	0	0	0	0	0	0	0	0	0	0	0	0	0	0	0	0	0	0	0	0	0	0	0	0	0	0	0	0	0	0	0	0	0	0
Enhydrobacter	0.000510075	0	0.00244329	4.67836	0	0	0	0	0	0	0	0	0	0	0	0	0	0	0	0	0	0	0	0	0	0	0	0	0	0	0	0	0	0	0	0	0	0	0	0	0	0	0	0	0	0	0	0	0
Rhizobium	0.000482452	0	0.00322775	4.67836	0	0	0	0	0	0	0	0	0	0	0	0	0	0	0	0	0	0	0	0	0	0	0	0	0	0	0	0	0	0	0	0	0	0	0	0	0	0	0	0	0	0	0	0	0
Howardella	0.000471828	0	0.00290365	4.67836	0	0	0	0	0	0	0	9.55731e-05	0	0	0	0	0	0	0	0	0	0	0	0	0	0	0	0	0	0	0	0	0	0	0	0	0	0	0.000118878	0	0	3.86354e-05	0	0	3.012e-05	0	5.01035e-05	0.00015217	0
Marvinbryantia	0.00046096	0	0.00503428	2.92398	0	0	0	0	0	0	0	0	0	0	2.10806e-05	0	0.00065703	0	0	3.41208e-05	0	5.83588e-05	1.76504e-05	0	0	0	0	0	0	0	0	0	0	0	0	0	0	0	0	0	0	0	0	0	0	0	0	0	0
Nubsella	0.000448971	0	0.0029783	2.92398	0	0	0	0	0	0	0	0	0	0	4.21612e-05	0	0	0	0	0	0.00012665	0	0	0	0	0.000231321	0.000273898	0	0	0	0	0	0	0	0	0	9.37119e-05	0	0	0	0	0	0	0	0	0	0	0	0
Massilia	0.000447282	0	0.00394834	2.33918	0	0	0	0	0	0	0	0	0	0	0	0	0	0	0	0	0	0	0	0	0	0	0	0	0	0	0	0	0	0	0	0	0	0	0	0	0	0	0	0	0	0	0	0	0
Parabacteroides	0.000446232	0	0.00282034	4.09357	0	0	0	0	0	0	0	0	0	0	0.000295128	3.6406e-05	0	7.36377e-05	0	4.54944e-05	0.000177309	2.91794e-05	0.000105902	0	0	0	0	0	0	0	0	0	0	0	0	0	0	0	0	0	0	0	0	0	0	0	0	0	0
Roseburia	0.000419538	0	0.00369574	3.50877	0	0	0	0	0	0	0	0	0	0	0.000126484	3.6406e-05	0	7.36377e-05	0.000462214	1.13736e-05	0	7.29485e-06	0	0	0	0	0	0	0	0	0	0	0	0	0	0	0	0	0	0	0	0	0	0	0	0	0	0	0
Peptococcus	0.000348286	0	0.00402636	1.75439	0	0	0	0	0	0	0	0	0	0	4.21612e-05	0	0	0	0	0	0	0	0	0	0	0	0	0	0	0	0	0	0	0	0	0	0	0	0	0	0	0	0	0	0	0	0.000526087	0	0
Oscillibacter	0.000346349	0	0.00355491	3.50877	0	0	0	0	0	0	0	0	0	0	2.10806e-05	5.4609e-05	0	0	0.000462214	1.13736e-05	2.53299e-05	0	1.76504e-05	0	0	0	0	0	0	0	0	0	0	0	0	0	0	0	0	0	0	0	0	0	0	0	0	0	0
Tepidimonas	0.000329239	0	0.00390755	1.16959	0	0	0	0	0	0	0	0	0	0	0	0	0	0	0	0	0	0	5.29511e-05	0	0	0	0	0	0	0	0	0	0	0	0	0	0	0	0	0	0	0	0	0	0	0	0	0	0
Comamonas	0.000329117	0	0.00252994	2.33918	0	0	0	0	0	0	0	0	0	0	0	0	0	0	0	0	0	0	0	0	0	0	0	0	0	0	0	0	0	0	0	0	0	0	0	0	0	0	0	0	0	0	0	0	0
Pediococcus	0.000269323	0	0.00198075	2.33918	0	0	0	0	0	0	0	0	0	0	0	0	0	0	0	0	0	0	0	0	0	0	0	0	0	0	0	0	0	0	0	0	0	0	0	0	0	0	0	0	0	0	0	0	0
Alcaligenes	0.000263538	0	0.00174745	2.92398	0	0	0	0	0	0	0	0	0	0	0	0	0	0	0	0	0	0	0	0	0	0	0	0	0	0	0	0	0	0	0	0	0	0	0	0	0	0	0	0	0	0	0	0	0
Chryseobacterium	0.000263114	0	0.00235963	3.50877	0	0	0	0	0	0	0	0	0	0	0	0	0	0	0	0	0	0	0	0	0	0	0	0	0	0	0	0	0	0	0	0	0	0	0	0	0	0	0	0	0	0	0	0	0
Sneathia	0.000261579	0	0.00170229	4.09357	0.000188762	0	0	0	0	0	1.1972e-05	0	0	0	0	0	0	0	0	0	0	0	0	0	0	0	0	0	0	0	0	0	0	0	0	0	0	0	0	0	0	0	0	0	0	0	0	0	0
Paenibacillus	0.000259686	0	0.00117445	6.43275	0	0	0	0	0	0	0	0	0	0	0	0	0	0	0	0	0	0	0	0	0	0	0	0	0	0	0	0	0	0	0	0	0	0	0	0	0	0	0	0	0	0	0	0	0
Janthinobacterium	0.000252125	0	0.00154413	3.50877	0	0	0	0	0	0	0	0	0	0	0	0	0	0	0	0	0	7.29485e-06	5.29511e-05	0	0	0	0	0	0	0	0	0	0	0	0	0	0	0	0	0	0	0	0	0	0	0	0	0	0
Paludibacter	0.00024851	0	0.00161328	3.50877	0	0	0	0	5.50449e-05	0	0.00011972	0	0	0	0	0	0	0	0	0	0	0	0	0	0	0	0	0	0	0	0	0	0	0	0	0	0	0	0	0	0	0	0	0	0	0	0	0	0
Porphyrobacter	0.000240162	0	0.00313133	0.584795	0	0	0	0	0	0	0	0	0	0	0	0	0	0	0	0	0	0	0	0	0	0	0	0	0	0	0	0	0	0	0	0	0	0	0	0	0	0	0	0	0	0	0	0	0
Dyadobacter	0.000224053	0	0.00145588	4.09357	0	0	1.63816e-05	0	0	0	0	0	0	0	0	0	0	0	0	0	0	0	0	0	0	0	0	0	0	0	0	0	0	0	0	0	0	0	0	0	0	0	0	0	0	0	0	0	0
Bdellovibrio	0.000208298	0	0.00271587	0.584795	0	0	0	0	0	0	0	0	0	0	0	0	0	0	0	0	0	0	0	0	0	0	0	0	0	0	0	0	0	0	0	0	0	0	0	0.000356189	0	0	0	0	0	0	0	0	0
Arenimonas	0.00019734	0	0.00227249	1.16959	0	0	0	0	0	0	0	0	0	0	4.21612e-05	0	0	0	0	0	0	0	0	0	0	0	0	0	0	0	0	0	0	0	0	0	0	0	0	0	0	0	0	0	0	0	0	0	0
Acidimicrobineae	0.000176518	0	0.00224625	1.16959	0	0	0	0	0	0	0	0	0	0	0	0	0	0.000294551	0	0	0	7.29485e-06	0	0	0	0	0	0	0	0	0	0	0	0	0	0	0	0	0	0	0	0	0	0	0	0	0	0	0
Pseudobutyrivibrio	0.000160885	0	0.000788682	5.26316	0	0	0	0	0	0	0	0	0	0	0	0	0	0	0	0	0	0	0	0	0	0	0	0	0	0	0	0	0	0	0	0	0	0	0	0	0	0	0	0	0	0	0	0	1.6031e-05
Bizionia	0.00015346	0	0.00131263	1.75439	0	0	0	0	0	0	0	0	0	0	0	0	0	0	0	0	0	0	0	0	0	0	0	0	0	0	0	0	0	0	0	0	0	0	0	0	0	0	0	0	0	0	0	0	0
Arcicella	0.000148453	0	0.00176964	1.16959	0	0	0	0	0	0	0	0	0	0	0	0	0	0	0.000231107	2.27472e-05	0	0	0	0	0	0	0	0	0	0	0	0	0	0	0	0	0	0	0	0	0	0	0	0	0	0	0	0	0
Arcobacter	0.000134547	0	0.000885321	2.92398	0	0	0	0	0	0	0	0	0	0	0	0	0	7.36377e-05	0	0	0	0	7.06015e-05	0	0	0	0	0	0	0	0	0	0	0	0	0	0	0	0	0	0	0	0	0	0	0	0	0	0
Brochothrix	0.00013362	0	0.00174219	0.584795	0	0	0	0	0	0	0	0	0	0	0	0	0	0	0	0	0	0	0	0	0	0	0	0	0	0	0	0	0	0	0	0	0	0	0	0	0	0	0	0	0	0	0	0	0
Bacillus	0.000131283	0	0.00141779	1.16959	0	0	0	0	0	0	0	0	0	0	0	0	0	0	0	0	0	0	0	0	0	0	0	0	0	0	0	0	0	0	0	0	0	0	0	0	0	0	0	0	0	0	0	0	0
Polynucleobacter	0.000112476	0	0.00103543	1.16959	0	0	0	0	0	0	0	0	0	0	0	9.1015e-05	0	0	0	0	0.00010132	0	0	0	0	0	0	0	0	0	0	0	0	0	0	0	0	0	0	0	0	0	0	0	0	0	0	0	0
Macrococcus	8.82337e-05	0	0.00115043	0.584795	0	0	0	0	0	0	0	0	0	0	0	0	0	0	0	0	0	0	0	0	0	0	0	0	0	0	0	0	0	0	0	0	0	0	0	0	0	0	0	0	0	0	0	0	0
Nitrincola	7.64131e-05	0	0.000447757	3.50877	0	0	0	0	0	0	0	0	0	0	2.10806e-05	0	0	0	0	0	0	0	0	0	0	0	0	0	0	0	0	0	0	0	0	0	0	0	0	0	0	0	0	0	0	0	0	0	0
Streptomycineae	6.73527e-05	0	0.00065581	1.75439	0	0	0	0	0	0	0	0	0	0	0	0	0	0	0	0	0	0	0	0	0	0	0	0	0	0	0	0	0	0	0	0	0	0	0	0	0	0	0	0	0	0	0	0	0
Coprococcus	6.316e-05	0	0.000581716	1.16959	0	0	0	0	0	0	0	5.73438e-05	0	0	0	0	0	0	0	0	5.06598e-05	0	0	0	0	0	0	0	0	0	0	0	0	0	0	0	0	0	0	0	0	0	0	0	0	0	0	0	0
Geobacillus	5.29402e-05	0	0.000690256	0.584795	0	0	0	0	0	0	0	0	0	0	0	0	0	0	0	0	0	0	0	0	0	0	0	0	0	0	0	0	0	0	0	0	0	0	0	0	0	0	0	0	0	0	0	0	0
Megamonas	4.93113e-05	0	0.000642941	0.584795	0	0	0	0	0	0	0	0	0	0	8.43224e-05	0	0	0	0	0	0	0	0	0	0	0	0	0	0	0	0	0	0	0	0	0	0	0	0	0	0	0	0	0	0	0	0	0	0
Mesonia	3.52935e-05	0	0.000460171	0.584795	0	0	0	0	0	0	0	0	0	0	0	0	0	0	0	0	0	0	0	0	0	0	0	0	0	0	0	0	0	0	0	0	0	0	0	0	0	0	0	0	0	0	0	0	0
Pusillimonas	3.21426e-05	0	0.000419089	0.584795	0	0	0	0	0	0	0	0	0	0	0	0	0	0	0	0	0	0	0	0	0	0	0	0	0	0	0	0	0	0	0	0	0	0	0	0	0	0	0	0	0	0	0	0	0
Conexibacteraceae	3.12591e-05	0	0.000407569	0.584795	0	0	0	0	0	0	0	0	0	0	0	0	0	0	0	0	0	0	0	0	0	0	0	0	0	0	0	0	5.34531e-05	0	0	0	0	0	0	0	0	0	0	0	0	0	0	0	0
Blautia	3.09656e-05	0	0.000403742	0.584795	0	0	0	0	0	0	0	0	0	0	0	0	0	0	0	0	0	0	5.29511e-05	0	0	0	0	0	0	0	0	0	0	0	0	0	0	0	0	0	0	0	0	0	0	0	0	0	0
Marinomonas	2.51766e-05	0	0.000191584	1.75439	0	0	0	0	0	0	0	0	0	0	0	0	0	0	0	0	0	0	0	0	0	0	0	0	0	0	0	0	0	0	0	0	0	0	0	0	0	0	0	0	0	0	0	0	0
Bilophila	2.29729e-05	0	0.000211748	1.16959	0	0	0	0	0	0	0	0	0	0	2.10806e-05	1.8203e-05	0	0	0	0	0	0	0	0	0	0	0	0	0	0	0	0	0	0	0	0	0	0	0	0	0	0	0	0	0	0	0	0	0
Sphingobacterium	9.5799e-06	0	0.000124907	0.584795	0	0	1.63816e-05	0	0	0	0	0	0	0	0	0	0	0	0	0	0	0	0	0	0	0	0	0	0	0	0	0	0	0	0	0	0	0	0	0	0	0	0	0	0	0	0	0	0
Desemzia	9.3242e-06	0	0.000121573	0.584795	0	0	0	0	0	0	0	0	0	0	0	0	0	0	0	0	0	0	0	0	0	0	0	0	0	0	0	0	0	0	0	0	0	0	0	0	0	0	0	0	0	0	0	0	0
Filifactor	8.45312e-06	0	0.000110215	0.584795	0	0	0	0	0	0	0	0	0	0	0	0	0	0	0	0	0	0	0	0	0	0	0	0	0	0	0	0	0	0	0	0	0	0	0	0	0	0	0	0	0	0	0	0	0
Psychrobacter	7.39349e-06	0	9.63993e-05	0.584795	0	0	0	0	0	0	0	0	0	0	0	0	0	0	0	0	0	0	0	0	0	0	0	0	0	0	0	0	0	0	0	0	0	0	0	0	0	0	0	0	0	0	0	0	0
[truncated: 126 more columns]

## Sheet: PE_RA
Genus	Mean	Median	Stdev	Prevalence	V1	V2	V3	V4	V5	V6	V7	V8	V9	V10	V11	V12	V13	V14	V15	V16
Pseudomonas	36.6452	33.0678	36.1337	93.75	0	0.00223838	0.99659	0.991742	0.066369	0.0277798	0.134233	0.80504	0.547673	0.608817	0.00673765	0.527122	0.561564	0.570592	0.0116261	0.00511408
Streptococcus	14.1273	9.86932	13.1979	100	0.0314998	0.309926	0.000723822	0.000943287	0.302125	0.180786	0.187239	0.0165021	0.0838273	0.114198	0.031134	0.0911223	0.0292372	0.106264	0.386023	0.388818
Prevotella	9.92701	7.08581	12.8848	100	0.00423131	0.161041	0.000112594	0.000281331	0.0737604	0.536919	0.153374	0.00964279	0.139216	0.102573	0.0855608	0.00328334	0.00229052	0.184792	0.0679558	0.0632868
Rothia	6.46619	0.479511	15.7437	100	0.651622	0.0121781	0.000209104	0.000479918	0.164921	0.0832306	0.0503067	0.00483796	0.00475226	0.0434869	0.00265932	0.00271288	0.00205638	0.0104245	0.000613273	9.83478e-05
Fusobacterium	4.84932	0.183185	11.0184	75	0	0.0785094	0	0.00014894	0	0.00206716	0.00613497	0	5.00238e-05	0.00439579	0.008945	0.33499	0.336666	0.00159654	0.00216603	0.000221282
Haemophilus	4.75521	0.0234167	17.451	100	0.00329102	0.0239351	3.21699e-05	0.000132391	0.00169387	0.000507725	0.000736196	1.65684e-05	0.00692829	1.42721e-05	0.723052	5.0708e-05	0.000335943	3.13048e-05	2.60967e-05	4.91739e-05
Inquilinus	3.5122	0	8.68639	31.25	0	0.0444351	0	0	0	0	0	0	0	7.13603e-06	0	3.8031e-05	0	0	0.306689	0.210784
Veillonella	2.89358	1.06865	3.51062	100	0.000940291	0.0117349	4.82548e-05	0.000231685	0.0631352	0.0780808	0.12319	0.00362847	0.032678	0.0440721	0.022105	0.00114093	0.000315583	0.0635644	0.00846838	0.00963808
Actinomyces	2.31068	0.517208	3.66123	100	0.000940291	0.0222397	3.21699e-05	0.000182038	0.113335	0.0450424	0.115337	0.000165684	0.000250119	0.00884154	0.0190672	0.000824005	0.000315583	0.00150263	0.0226519	0.0189811
Stenotrophomonas	2.27451	0.0916465	5.40574	93.75	0	0.000299189	0.000144764	9.92934e-05	0.00538959	0.00221223	0.0127607	0.154599	0.175696	0.00742147	0.000893448	0.000329602	2.03602e-05	0.000140872	0.000939482	0.00297502
Gemella	2.257	0.20435	4.59144	93.75	0.00188058	0.140896	0	9.92934e-05	0.00277179	0.000689055	0.00220859	3.31367e-05	0.000212601	0.00196954	0.00631721	0.000595819	0.00211746	0.0317117	0.0274798	0.142137
Bordetella	1.70894	0	4.1192	18.75	0	0	0	0	0.10964	0.0253862	0.138405	0	0	0	0	0	0	0	0	0
Bifidobacterium	1.44542	0.112001	3.12984	93.75	0.00141044	0.00448783	0	4.96467e-05	0.0280259	0.00340901	0.00343558	1.65684e-05	1.25059e-05	0.00570169	2.10223e-05	0.000152124	9.16208e-05	0.000829577	0.117239	0.0663847
Lactococcus	0.985852	0	3.79993	37.5	0.157029	0.000177297	0	0	0.000461965	3.6266e-05	0	0	2.50119e-05	7.13603e-06	0	0	0	0	0	0
Enterococcus	0.784014	0.00165684	2.9902	50	0.123648	0.000354594	0.000402123	0.00044682	0	0	0	3.31367e-05	7.50356e-05	0	0	0	0	0	0.000260967	0.000221282
Sneathia	0.642901	0	1.67991	31.25	0	0	1.60849e-05	0.000132391	0	0	0	0	0	0	0	0.0341392	0.0630962	0	0.00548031	0
Staphylococcus	0.474009	0.0993294	0.984371	100	0.000470146	0.00335756	0.000562972	0.00137356	0.00169387	0.00036266	0.0142331	0.000613029	0.000125059	0.000185537	0.0402262	0.00173675	6.10805e-05	9.39144e-05	0.00300112	0.00774489
Oribacterium	0.389041	0.0250699	0.752482	75	0	0.00208324	0	0	0.000307977	0.00018133	0	0.0012592	6.25297e-05	0.0254185	0.00234399	0.000101416	0.000193422	0.00543138	0.00371878	0.0211448
Moryella	0.336045	0.015324	0.844505	62.5	0	0.000997296	0	0	0.00169387	0.000616523	0.000245399	0	0	0.000941956	0.00118776	3.8031e-05	6.10805e-05	0	0.0149404	0.0330448
Actinobacillus	0.310339	0	1.20194	6.25	0	0.0496543	0	0	0	0	0	0	0	0	0	0	0	0	0	0
Atopobium	0.298425	0.0729498	0.490718	81.25	0	0.00316919	0	1.65489e-05	0.000769941	0.000689055	0.00196319	0	3.75178e-05	0.00145575	0.00126134	0.000240863	0.000142521	0.00957926	0.0167932	0.0116296
Porphyromonas	0.291831	0.00674207	0.800848	81.25	0.000470146	0.0325894	0	1.65489e-05	0.000307977	3.6266e-05	0	0	0.000162577	0.00295432	0.00954413	2.5354e-05	6.10805e-05	0.000438267	1.30484e-05	7.37608e-05
Parvimonas	0.284344	0.00122935	0.977274	50	0	0.0405456	0	0	0	3.6266e-05	0	0	0	0.00044957	0.00355277	0	3.05403e-05	0.000829577	2.60967e-05	2.45869e-05
Pseudoalteromonas	0.256534	0.0622705	0.495539	87.5	0	9.97296e-05	0.000482548	0.00134046	0.0201725	0.00206716	0.00711656	0.000281662	0.000762862	0.00184109	0.000115623	0.000101416	0.000183242	0	0.00109606	0.00538454
Lactobacillus	0.230238	0.031866	0.551947	75	0.000470146	0.00136297	9.65096e-05	0.000182038	0.0227903	0.0038442	0.00588957	0	0.000875416	0.000499522	0	0.000190155	0	0	0.000391451	0.000245869
Neisseria	0.227759	0.0139839	0.487759	100	0.00376117	0.0106046	1.60849e-05	0.000231685	0.00153988	0.00018133	0.00122699	3.31367e-05	0.000312649	1.42721e-05	0.0182474	5.0708e-05	8.14407e-05	1.56524e-05	2.60967e-05	9.83478e-05
Vibrio	0.142298	0.0404243	0.237078	93.75	0.00141044	8.86486e-05	0.000289529	0.000843994	0.00893132	0.000834119	0.00539877	0.000182252	0.000312649	0.000827779	6.30669e-05	6.3385e-05	5.09004e-05	0	0.000495838	0.00297502
Johnsonella	0.133204	0.0407872	0.302672	81.25	0	0.000476486	0	0	0.00092393	0.00235729	0.0127607	6.62734e-05	1.25059e-05	0.000899139	0.000988049	2.5354e-05	2.03602e-05	0.000673053	0.000339257	0.00177026
Corynebacterium	0.114756	0.00584478	0.194105	68.75	0	0.00525243	6.43397e-05	0	0	0	0	0.00185566	0.00362672	0.00597285	5.25558e-05	3.8031e-05	0.000142521	0.00120523	5.21934e-05	9.83478e-05
Capnocytophaga	0.102595	0.00978576	0.265559	68.75	0	0.00246	1.60849e-05	0	0	0	0.000245399	0.000115979	0.000112553	0.0109395	0.00192354	0.00038031	0.000101801	9.39144e-05	2.60967e-05	0
Solobacterium	0.0768409	0.0199155	0.136908	87.5	0	0.00552945	0	9.92934e-05	0.000153988	3.6266e-05	0.000245399	0.000563324	0.000587779	0.000927684	0.00136645	0.00012677	0.000244322	0.0023009	3.91451e-05	7.37608e-05
Mogibacterium	0.0690952	0.00384986	0.136915	75	0	0.000764594	0	0	0.000307977	0.000108798	0.000245399	0	2.50119e-05	0.00129876	0.00315335	2.5354e-05	5.09004e-05	0.00502442	2.60967e-05	2.45869e-05
Campylobacter	0.063181	0.000356801	0.107434	50	0.000470146	0.00206108	0	0	0	0	0.00122699	0	0	7.13603e-06	0.00242808	1.2677e-05	0	0	0.000313161	0.00358969
Azotobacter	0.0617066	0	0.238989	6.25	0.00987306	0	0	0	0	0	0	0	0	0	0	0	0	0	0	0
Acidovorax	0.0486623	0.00509493	0.0971994	75	0.00188058	0.000132973	1.60849e-05	0	0.00123191	0.000507725	0.00368098	4.97051e-05	6.25297e-05	3.56801e-05	0	1.2677e-05	0	0	5.21934e-05	0.000122935
Dialister	0.0460109	0.00195725	0.126669	50	0	0.00518594	0	0	0	7.25321e-05	0	0	0	0.000499522	5.25558e-05	6.3385e-05	7.12606e-05	0.00137741	3.91451e-05	0
Leptotrichia	0.0386497	0.0043487	0.071984	75	0.000470146	0.00236027	0	0	0	3.6266e-05	0	1.65684e-05	1.25059e-05	0.000271169	0.00212325	5.0708e-05	1.01801e-05	6.26096e-05	0.000352306	0.000417978
Uruburuella	0.0310221	0.00740418	0.0521826	87.5	0	2.21621e-05	3.21699e-05	0.000165489	0.00184786	0.000145064	0.00122699	8.28418e-05	0.000100048	0.000271169	2.10223e-05	1.2677e-05	6.10805e-05	0	6.52418e-05	0.000909717
Peptostreptococcus	0.0275841	0	0.10618	12.5	0	0.0043881	0	0	0	0	0	0	0	0	0	2.5354e-05	0	0	0	0
Herminiimonas	0.0270619	0.000356801	0.0765597	50	0.000470146	8.86486e-05	0	0	0.000307977	0.000217596	0.00319018	0	0	7.13603e-06	0	3.8031e-05	1.01801e-05	0	0	0
Brevundimonas	0.0237062	0.00225465	0.0510183	68.75	0.00141044	0.000144054	1.60849e-05	1.65489e-05	0.000307977	0	0.00171779	4.97051e-05	5.00238e-05	2.85441e-05	0	1.2677e-05	0	0	3.91451e-05	0
Moraxella	0.0209011	0	0.0770634	12.5	0	0	0	0	0.000153988	0	0.00319018	0	0	0	0	0	0	0	0	0
Shuttleworthia	0.0204649	0.000356801	0.0456981	50	0	0	0	0	0.00092393	0.000435193	0.00171779	1.65684e-05	0	7.13603e-06	1.05112e-05	3.8031e-05	0	0.000125219	0	0
Pantoea	0.0196376	0	0.0541787	18.75	0	0	0	0	0.000461965	0.000471459	0.00220859	0	0	0	0	0	0	0	0	0
Aggregatibacter	0.0191148	0	0.0740315	6.25	0	0.00305838	0	0	0	0	0	0	0	0	0	0	0	0	0	0
Anaerococcus	0.0190962	0	0.0723292	18.75	0	0.00299189	0	1.65489e-05	0	0	0	0	0	0	0	0	0	4.69572e-05	0	0
Incertae_Sedis	0.0175873	0	0.0386398	25	0	0.000565135	0	0	0	0	0	0	0	0.000328257	0.00151361	0	0	0.000406962	0	0
Sphingopyxis	0.0167507	0.00128627	0.0369461	56.25	0.000470146	0.000166216	0	0	0.000461965	3.6266e-05	0.00147239	3.31367e-05	0	1.42721e-05	0	1.2677e-05	0	0	1.30484e-05	0
Selenomonas	0.0145697	0	0.0274592	31.25	0	0.00101946	0	0	0	0	0	0	0	0.000306849	0.000494024	0	0	0	0.000117435	0.000393391
Propionibacterium	0.0135612	0.00115941	0.0202327	62.5	0	0.00062054	0	0	0.000307977	0.000108798	0.000490798	0	2.50119e-05	0.000442434	1.05112e-05	1.2677e-05	1.01801e-05	0.000140872	0	0
Burkholderia	0.0133793	0.00313551	0.0248288	62.5	0.000940291	0.000387837	3.21699e-05	6.61956e-05	0	0	0	3.31367e-05	0.000100048	0.000463842	7.35781e-05	0	3.05403e-05	0	1.30484e-05	0
Derxia	0.0121144	0	0.0415628	12.5	0	0.00171757	0	0	0	0	0	0	0	0	0.000220734	0	0	0	0	0
Acinetobacter	0.011801	0.0013389	0.0219058	56.25	0	2.21621e-05	0	0.000529565	0	7.25321e-05	0.000736196	0	1.25059e-05	1.42721e-05	0	0	8.14407e-05	0	2.60967e-05	0.000393391
Achromobacter	0.011654	0.00498644	0.0148395	62.5	0	0.000177297	0	0	0.000307977	0.000108798	0.000490798	4.97051e-05	5.00238e-05	0.000171265	0	0	1.01801e-05	0.000375657	0	0.000122935
Bergeyella	0.0102573	0	0.0182212	31.25	0	0.000598378	0	0	0	0	0	0	0	0.000278305	0.000294312	0	0	0	5.21934e-05	0.000417978
Halomonas	0.00974488	0	0.0260954	37.5	0	0	0	0	0.00107792	3.6266e-05	0.000245399	0	3.75178e-05	0	0	0	0	0	3.91451e-05	0.000122935
Catonella	0.0092009	0	0.0213391	37.5	0	0.000675945	0	0	0	0	0	0	1.25059e-05	7.84963e-05	0.000630669	2.5354e-05	0	0	0	4.91739e-05
Megasphaera	0.00648054	0.000525558	0.00961458	50	0	0.00031027	0	0	0.000153988	3.6266e-05	0.000245399	0	0	2.85441e-05	1.05112e-05	0	0	0	0.000104387	0.000147522
Butyrivibrio	0.00551836	0	0.0213725	6.25	0	0	0	0	0	0	0	0	0	0	0.000882937	0	0	0	0	0
Delftia	0.0054118	0.00128627	0.0119256	56.25	0	0	1.60849e-05	0	0.000153988	3.6266e-05	0.000490798	0	0	2.85441e-05	0	1.2677e-05	4.07203e-05	0	1.30484e-05	7.37608e-05
Howardella	0.00466092	0	0.015507	25	0	0.000642702	0	0	0	0	0	0	0	1.42721e-05	1.05112e-05	0	0	7.8262e-05	0	0
Tannerella	0.00398971	0	0.00896985	37.5	0	0.000166216	0	0	0	0	0	0	1.25059e-05	0.000342529	1.05112e-05	1.2677e-05	0	9.39144e-05	0	0
Treponema	0.00385407	0	0.0109073	18.75	0	0.000432162	0	0	0	0	0	0	0	0.000164129	0	0	2.03602e-05	0	0	0
Bizionia	0.00384971	0	0.0149099	6.25	0	0	0	0	0.000615953	0	0	0	0	0	0	0	0	0	0	0
Abiotrophia	0.00367891	0	0.0142483	6.25	0	0	0	0	0	0	0	0	0	0	0.000588625	0	0	0	0	0
Peptoniphilus	0.00353135	0	0.00935744	18.75	0	0.000365675	0	0	0	0	0	0	0	4.28162e-05	0	0	0	0.000156524	0	0
Cupriavidus	0.00322539	0	0.0102819	18.75	0	0	0	0	0	0	0	6.62734e-05	0.000425202	0	0	0	0	0	0	2.45869e-05
Janthinobacterium	0.00293841	0	0.0113804	6.25	0.000470146	0	0	0	0	0	0	0	0	0	0	0	0	0	0	0
Rheinheimera	0.00293841	0	0.0113804	6.25	0.000470146	0	0	0	0	0	0	0	0	0	0	0	0	0	0	0
Macrococcus	0.00272283	0	0.00677247	18.75	0	0	0	0	0.000153988	3.6266e-05	0.000245399	0	0	0	0	0	0	0	0	0
Ralstonia	0.00211469	0	0.00590315	31.25	0	1.10811e-05	0	3.30978e-05	0	3.6266e-05	0.000245399	0	1.25059e-05	0	0	0	0	0	0	0
Novosphingobium	0.00211038	0	0.00817346	6.25	0	0	0	0	0	0	0	0	0.00033766	0	0	0	0	0	0	0
Pelomonas	0.00160884	0	0.00379238	31.25	0	0	4.82548e-05	0	0.000153988	0	0	1.65684e-05	1.25059e-05	0	0	0	0	0	2.60967e-05	0
Chryseobacterium	0.00153374	0	0.00594016	6.25	0	0	0	0	0	0	0.000245399	0	0	0	0	0	0	0	0	0
Aeromonas	0.00150513	0	0.00378986	25	0	0	0	0	0.000153988	3.6266e-05	0	0	3.75178e-05	0	0	0	0	0	1.30484e-05	0
Mycoplasma	0.00117736	0	0.00455991	6.25	0	0.000188378	0	0	0	0	0	0	0	0	0	0	0	0	0	0
Comamonas	0.00107639	0	0.00247047	18.75	0	0	0	6.61956e-05	0	0	0	0	0	0	0	0	8.14407e-05	0	0	2.45869e-05
Silanimonas	0.000834205	0	0.00146255	31.25	0	0	0	0	0	0	0	3.31367e-05	5.00238e-05	0	0	1.2677e-05	0	0	1.30484e-05	2.45869e-05
Escherichia-Shigella	0.000641578	0	0.00180036	18.75	0	0	0	0	0	0	0	1.65684e-05	1.25059e-05	0	7.35781e-05	0	0	0	0	0
Phenylobacterium	0.000572525	0	0.00183378	12.5	0	0	0	0	0	0	0	1.65684e-05	7.50356e-05	0	0	0	0	0	0	0
Weissella	0.000453326	0	0.00175572	6.25	0	0	0	0	0	7.25321e-05	0	0	0	0	0	0	0	0	0	0
Paenibacillus	0.000419591	0	0.000990791	18.75	0	0	0	0	0	0	0	1.65684e-05	3.75178e-05	0	0	0	0	0	1.30484e-05	0
Alcaligenes	0.000397738	0	0.00105329	12.5	0	0	0	3.30978e-05	0	0	0	0	0	0	0	0	3.05403e-05	0	0	0
Nitrincola	0.000379983	0	0.000731151	25	0	0	0	0	0	0	0	1.65684e-05	1.25059e-05	7.13603e-06	0	0	0	0	0	2.45869e-05
Pseudobutyrivibrio	0.000326209	0	0.0012634	6.25	0	0	0	0	0	0	0	0	0	0	0	0	0	0	5.21934e-05	0
Lacibacter	0.000312649	0	0.00121088	6.25	0	0	0	0	0	0	0	0	5.00238e-05	0	0	0	0	0	0	0
Rhizobium	0.000307337	0	0.00119031	6.25	0	0	0	0	0	0	0	0	0	0	0	0	0	0	0	4.91739e-05
Vagococcus	0.000197084	0	0.000763304	6.25	0	0	0	0	0	0	0	0	0	0	3.15335e-05	0	0	0	0	0
Dyadobacter	0.000163104	0	0.000631701	6.25	0	0	0	0	0	0	0	0	0	0	0	0	0	0	2.60967e-05	0
Enhydrobacter	0.000156324	0	0.000605441	6.25	0	0	0	0	0	0	0	0	2.50119e-05	0	0	0	0	0	0	0
Tepidimonas	0.000153668	0	0.000595155	6.25	0	0	0	0	0	0	0	0	0	0	0	0	0	0	0	2.45869e-05
Massilia	0.000153668	0	0.000595155	6.25	0	0	0	0	0	0	0	0	0	0	0	0	0	0	0	2.45869e-05
Cloacibacterium	8.92003e-05	0	0.000345471	6.25	0	0	0	0	0	0	0	0	0	1.42721e-05	0	0	0	0	0	0
Polaromonas	8.15522e-05	0	0.00031585	6.25	0	0	0	0	0	0	0	0	0	0	0	0	0	0	1.30484e-05	0
Geotoga	7.81621e-05	0	0.000302721	6.25	0	0	0	0	0	0	0	0	1.25059e-05	0	0	0	0	0	0	0
Marinomonas	7.81621e-05	0	0.000302721	6.25	0	0	0	0	0	0	0	0	1.25059e-05	0	0	0	0	0	0	0
Peptococcus	6.92567e-05	0	0.00026823	6.25	0	1.10811e-05	0	0	0	0	0	0	0	0	0	0	0	0	0	0
Finegoldia	6.36255e-05	0	0.000246421	6.25	0	0	0	0	0	0	0	0	0	0	0	0	1.01801e-05	0	0	0
